# Supplementary material for: Assembly and comparative analysis of the complete mitochondrial genome of Holmskioldia sanguinea
Source: Front Plant Sci. 2026 Jun 16;17:1867148. doi: 10.3389/fpls.2026.1867148 (PMC13314627; doi:10.3389/fpls.2026.1867148)
Supplement: Supplementary file 1 [file Table1.xlsx]

## Sheet:  Table S1
Table S1 GenBank accession numbers of plant mitogenomes sampled in this study
Name	Order	Family	Genus	GenBank accessions	Size (bp)
Elsholtzia blanda	Lamiales	Lamiaceae	Elsholtzia	PP755340	304466
Lavandula angustifolia	Lamiales	Lamiaceae	Ammopiptanthus	OR296704	355345
Salvia officinalis	Lamiales	Lamiaceae	Apios	OQ001564-OQ001565	268341-39827
Holmskioldia sanguinea	Lamiales	Lamiaceae	Holmskioldia	PX778767	405461
Vitex trifolia	Lamiales	Lamiaceae	Pisum	OK563725-OK563726	274779-106201
Callicarpa nudiflora	Lamiales	Lamiaceae	Callicarpa	PX091360	572614
Avicennia marina	Lamiales	Acanthaceae	Avicennia	PP908999	574037
Strobilanthes sarcorrhiza	Lamiales	Acanthaceae	Strobilanthes	PQ601285	617134
Sesamum indicum	Lamiales	Pedaliaceae	Sesamum	PP444661-PP444682	5071-8894
Dolichandrone spathacea	Lamiales	Bignoniaceae	Dolichandrone	MW432179-MW432180	610698-59125
Markhamia cauda-felina	Lamiales	Bignoniaceae	Markhamia	MW432178	837447
Pedicularis chinensis	Lamiales	Orobanchaceae	Pedicularis	OQ596213	225612
Triphysaria versicolor	Lamiales	Orobanchaceae	Triphysaria	PX150095	502214
Verbena officinalis	Lamiales	Verbenaceae	Verbena	PP542011	495809
Picria felterrae	Lamiales	Linderniaceae	Picria	PP050459	418189
Aragoa abietina	Lamiales	Plantaginaceae	Aragoa	OK514181	365087
Plantago ovata	Lamiales	Plantaginaceae	Plantago	OQ468447	405416
Hemiboea yongfuensis	Lamiales	Gesneriaceae	Hemiboea	PX394567	619997
Primulina hunanensis	Lamiales	Gesneriaceae	Primulina	OR840951	575242
Chionanthus retusus	Lamiales	Oleaceae	Chionanthus	PQ072898	657640
Jasminum sambac	Lamiales	Oleaceae	Jasminum	PX070075	508932
Forsythia ovata	Lamiales	Oleaceae	Forsythia	PX109642	541423
Astragalus membranaceus	Fabales	Fabaceae	Astragalus	OR567492-OR567493	263390-134658	outgroup

## Sheet: Table S2
Table S2 The start codon and stop codon information of Holmskioldia sanguinea mitochondrial gene
Group of genes	Gene name	Length	Start codon	Stop codon	Amino acid
ATP synthase	atp1	1542	ATG	TAA	513
	atp1	1542	ATG	TAA	513
	atp4	597	ATG	TAG	198
	atp6	720	ATG	TAA	239
	atp8	480	ATG	TAA	159
	atp9	225	ATG	TGA	74
Cytohrome c biogenesis	ccmB	621	ATG	TGA	206
	ccmC	696	ATG	TAG	231
	ccmFc	1323	ATG	TGA	440
	ccmFn	1734	ATG	TGA	577
Ubichinol cytochrome c reductase	cob	1164	ATG	TAG	387
Cytochrome c oxidase	cox1	1557	TCC	TAA	518
	cox2	783	ATG	TAA	260
	cox3	798	ATG	TGA	265
Maturases	matR	1953	ATG	TAG	650
Transport membrance protein	mttB	840	ATG	TAG	279
NADH dehydrogenase	nad1	978	ATG	TAA	325
	nad2	1467	ATG	TAA	488
	nad3	357	ATG	TAA	118
	nad4	1479	ATG	TGA	492
	nad4	1479	ATG	TGA	492
	nad4L	303	ACG	TAA	100
	nad5	2013	ATG	TAA	670
	nad6	618	ATG	TAA	205
	nad7	1185	ATG	TAG	394
	nad9	573	ATG	TAA	190
Ribosomal proteins (LSU)	rpl10	489	ATG	TAA	162
	rpl16	435	GTG	TAA	144
	rpl5	555	ATG	TAA	184
Ribosomal proteins (SSU)	rps10	363	ACG	TGA	120
	rps12	378	ATG	TGA	125
	rps13	351	ATG	TGA	116
	rps14	303	ATG	TAG	100
	rps3	1704	ATG	TAA	567
	rps4	1068	ACG	TAA	355
Succinate dehydrogenase	sdh4	450	ATG	TGA	149
Ribosomal RNAs	rrn18	1688
	rrn26	3412
	rrn5	115
Transfer RNAs	trnC-GCA	71
	trnD-GUC	74
	trnD-GUC	74
	trnE-UUC	72
	trnF-GAA	74
	trnfM-CAU	74
	trnfM-CAU	74
	trnG-GCC	72
	trnH-GUG	74
	trnI-CAU	74
	trnK-UUU	73
	trnL-CAA	74
	trnM-CAU	73
	trnN-GUU	72
	trnP-UGG	75
	trnQ-UUG	72
	trnR-ACG	76
	trnR-ACG	76
	trnS-GCU	88
	trnS-UGA	87
	trnV-GAC	72
	trnW-CCA	74
	trnY-GUA	83

## Sheet: Table S3
Table S3 Microsatellite repeats in Holmskioldia sanguinea mitogenome
Type	Start	End	Gene Name	Location
(CT)7	22813	22826	ccmC_ccmFN	IGS
(AGCA)3	22901	22912	ccmC_ccmFN	IGS
(TTAT)3	40396	40407	nad7-intron	Intron
(GGTC)3	40850	40861	nad7-intron	Intron
(GGAA)3	45115	45126	nad7_nad5	IGS
(T)10	46749	46758	nad7_nad5	IGS
(CGGC)3	47222	47233	nad7_nad5	IGS
(TTCTC)3	50799	50813	atp9_trnP-UGG	IGS
(T)11	58573	58583	trnP-UGG_trnF-GAA	IGS
(A)11	62445	62455	trnE-UUC_nad5	IGS
(TGAT)3	70232	70243	atp8	CDS
(AAG)4	75892	75903	ccmFC_trnK-UUU	IGS
(AAAT)3	79933	79944	ccmB_rpl10	IGS
(A)11	81953	81963	rps4	CDS
(CATT)3	84235	84246	rps3	CDS
(ACA)4	84698	84709	rps3	CDS
(T)10	85055	85064	rps3	CDS
(TA)6	98447	98458	nad1-intron	Intron
(GCTA)3	114265	114276	trnQ-UUG_trnG-GCC	IGS
(AAAT)3	122603	122614	rps14_cob	IGS
(ACTAG)3	127418	127432	cob_matR	IGS
(A)10	130061	130070	nad1	CDS
(AG)5	130403	130412	nad1_mttB	IGS
(T)10	130723	130732	mttB	CDS
(GA)5	134323	134332	mttB_trnN-GUU	IGS
(GAAA)3	148729	148740	rrn18	CDS
(CTT)4	154414	154425	rrn5_nad4L	IGS
(AAGA)3	159074	159085	atp4_cox2	IGS
(AGA)4	160402	160413	atp4_cox2	IGS
(TTA)4	163811	163822	cox2-intron	Intron
(TCGC)3	168257	168268	cox2_trnI-CAU	IGS
(TAT)4	171958	171969	trnI-CAU_trnS-UGA	IGS
(CTT)4	184281	184292	trnS-UGA_atp6	IGS
(TTGA)3	191165	191176	trnS-UGA_atp6	IGS
(GAAG)3	191769	191780	trnS-UGA_atp6	IGS
(TAAG)3	199401	199412	trnS-UGA_atp6	IGS
(GAA)4	203673	203684	trnS-UGA_atp6	IGS
(TGAT)3	208952	208963	atp6_nad5	IGS
(CT)5	212442	212451	atp6_nad5	IGS
(TTTC)3	214071	214082	atp6_nad5	IGS
(TTTC)3	217080	217091	atp6_nad5	IGS
(GGAC)3	225324	225335	nad5_nad2	IGS
(GAA)4	227941	227952	nad5_nad2	IGS
(AT)6	242972	242983	nad2-intron	Intron
(TC)5	249683	249692	nad2_trnC-GCA	IGS
(TCT)4	256333	256344	trnC-GCA_atp1	IGS
(AAGA)3	258305	258316	trnC-GCA_atp1	IGS
(CTT)4	267101	267112	trnC-GCA_atp1	IGS
(GAAA)3	270354	270365	atp1	CDS
(AG)5	276981	276990	atp1_trnfM-CAU	IGS
(TTCT)3	291879	291890	rrn26_nad4	IGS
(TAAA)3	296039	296050	nad4-intron	Intron
(ACT)4	298884	298895	nad4-intron	Intron
(AG)5	301300	301309	nad4-intron	Intron
(CTGG)3	303778	303789	nad4_trnD-GUC	IGS
(TC)5	314906	314915	cox1_nad6	IGS
(GGAA)3	318789	318800	cox1_nad6	IGS
(GC)5	321954	321963	nad6_atp1	IGS
(CTT)4	327516	327527	nad6_atp1	IGS
(GAAA)3	330769	330780	atp1	CDS
(AG)5	337396	337405	atp1_trnfM-CAU	IGS
(TTCT)3	352294	352305	rrn26_nad4	IGS
(TAAA)3	356454	356465	nad4-intron	Intron
(ACT)4	359299	359310	nad4-intron	Intron
(AG)5	361715	361724	nad4-intron	Intron
(CTGG)3	364193	364204	nad4_trnD-GUC	IGS
(AT)6	379971	379982	rps12_rps10	IGS
(TAAAG)3	380640	380654	rps12_rps10	IGS
(TTCA)3	380659	380670	rps12_rps10	IGS
(TCT)4	382645	382656	rps12_rps10	IGS
(AAGA)3	384617	384628	rps12_rps10	IGS
(TCT)4	390614	390625	rps10_trnW-CCA	IGS
(AAGA)3	391267	391278	rps10_trnW-CCA	IGS
(AATG)3	391840	391851	rps10_trnW-CCA	IGS
(AAAG)3	394456	394467	nad9_trnL-CAA	IGS
(ATA)4	394549	394560	nad9_trnL-CAA	IGS
(CTTC)3	396064	396075	nad9_trnL-CAA	IGS
(TCTT)3	397394	397405	nad9_trnL-CAA	IGS
(TAGA)3	401784	401795	nad9_trnL-CAA	IGS

## Sheet: Table S4
Table S4 protein-coding genes (PCGs) were analyzed in Relative synonymous codon usage (RSCU).
Gene name	Length
atp1	1542
atp4	597
atp6	720
atp8	480
ccmB	621
ccmC	696
ccmFc	1323
ccmFn	1734
cob	1164
cox2	783
cox3	798
matR	1953
mttB	840
nad1	978
nad2	1467
nad3	357
nad4	1479
nad5	2013
nad6	618
nad7	1185
nad9	573
rpl5	555
rpl10	489
rps3	1704
rps12	378
rps13	351
rps14	303
sdh4	450

## Sheet: Table S5
Table S5 Relative synonymous codon usage (RSCU) in the protein-coding genes (PCGs) of the Holmskioldia sanguinea mitochondrial genome.
Codon	Amino Acid	Number	RSCU
ACC	Thr	112	1.05
UUC	Phe	253	0.86
UUG	Leu	193	1.21
ACG	Thr	56	0.53
UCU	Ser	192	1.41
AUU	Ile	299	1.35
AGU	Ser	146	1.07
UGC	Cys	49	0.73
UGG	Trp	136	1
AAU	Asn	185	1.39
UAG	end	7	0.75
UAC	Tyr	64	0.46
GGU	Gly	191	1.31
GCC	Ala	129	0.95
GCG	Ala	63	0.46
GUU	Val	162	1.2
GAU	Asp	192	1.35
CCA	Pro	125	1.06
CAU	His	165	1.52
GCA	Ala	137	1.01
CCG	Pro	70	0.6
CCC	Pro	95	0.81
CUU	Leu	202	1.27
CGU	Arg	117	1.24
ACA	Thr	104	0.98
UUA	Leu	231	1.45
UGA	end	8	0.86
UAA	end	13	1.39
GGA	Gly	208	1.43
CAG	Gln	62	0.49
GUA	Val	169	1.25
CAC	His	52	0.48
CUC	Leu	104	0.65
GAA	Glu	260	1.4
CUG	Leu	71	0.45
CCU	Pro	180	1.53
CGC	Arg	54	0.57
CGG	Arg	72	0.76
UCA	Ser	153	1.12
AUA	Ile	179	0.81
AGA	Arg	126	1.34
AAA	Lys	218	1.18
AUG	Met	231	1
UCG	Ser	111	0.82
UCC	Ser	136	1
AUC	Ile	187	0.84
UUU	Phe	334	1.14
ACU	Thr	154	1.45
UGU	Cys	85	1.27
AGG	Arg	70	0.74
AGC	Ser	78	0.57
UAU	Tyr	214	1.54
AAC	Asn	82	0.61
AAG	Lys	151	0.82
GGG	Gly	106	0.73
GGC	Gly	78	0.54
CAA	Gln	189	1.51
GUG	Val	106	0.78
GUC	Val	105	0.77
GCU	Ala	213	1.57
GAC	Asp	92	0.65
GAG	Glu	111	0.6
CUA	Leu	154	0.97
CGA	Arg	126	1.34

## Sheet: Table S6
Table S6 The information table for Holmskioldia sanguinea mitochondrial genomic RNA editing sites
Gene	Nt pos	AA Pos	Codon pos	Change	Effect	Score
atp1	7	3	1	C->T	CTC (L) => TTC (F)	0.6
atp1	302	101	2	C->T	GCG (A) => GTG (V)	0.3
atp4	8	3	2	C->T	TCT (S) => TTT (F)	0.29
atp4	59	20	2	C->T	TCT (S) => TTT (F)	0.57
atp4	89	30	2	C->T	TCA (S) => TTA (L)	1
atp4	118	40	1	C->T	CGT (R) => TGT (C)	0.71
atp4	215	72	2	C->T	TCG (S) => TTG (L)	1
atp4	226	76	1	C->T	CCC (P) => TTC (F)	0.57
atp4	227	76	1	C->T	CCC (P) => TTC (F)	0.57
atp4	248	83	2	C->T	CCT (P) => CTT (L)	1
atp4	251	84	2	C->T	CCG (P) => CTG (L)	0.43
atp4	395	132	2	C->T	TCA (S) => TTA (L)	1
atp4	407	136	2	C->T	CCA (P) => CTA (L)	0.71
atp4	416	139	2	C->T	ACT (T) => ATT (I)	0.86
atp4	436	146	1	C->T	CTT (L) => TTT (F)	0.29
atp4	463	155	1	C->T	CAC (H) => TAC (Y)	0.29
atp4	470	157	2	C->T	TCA (S) => TTA (L)	0.29
atp4	490	164	1	C->T	CCC (P) => TCC (S)	0.57
atp4	523	175	1	C->T	CTC (L) => TTC (F)	0.29
atp4	572	191	2	C->T	TCT (S) => TTT (F)	0.29
atp6	37	13	1	C->T	CCA (P) => TCA (S)	0.75
atp6	82	28	1	C->T	CTT (L) => TTT (F)	0.25
atp6	116	39	2	C->T	TCA (S) => TTA (L)	1
atp6	167	56	2	C->T	CCG (P) => CTG (L)	1
atp6	236	79	2	C->T	TCG (S) => TTG (L)	0.67
atp6	254	85	2	C->T	TCG (S) => TTG (L)	1
atp6	262	88	1	C->T	CGT (R) => TGT (C)	1
atp6	401	134	2	C->T	TCA (S) => TTA (L)	1
atp6	460	154	1	C->T	CCT (P) => TCT (S)	1
atp6	463	155	1	C->T	CAT (H) => TAT (Y)	1
atp8	47	16	2	C->T	TCA (S) => TTA (L)	1
atp8	58	20	1	C->T	CTC (L) => TTC (F)	1
atp9	212	71	2	C->T	TCA (S) => TTA (L)	1
ccmB	16	6	1	C->T	CTT (L) => TTT (F)	0.44
ccmB	28	10	1	C->T	CAT (H) => TAT (Y)	0.89
ccmB	44	15	2	C->T	TCC (S) => TTC (F)	0.22
ccmB	68	23	2	C->T	TCT (S) => TTT (F)	0.22
ccmB	80	27	2	C->T	TCG (S) => TTG (L)	1
ccmB	128	43	2	C->T	TCA (S) => TTA (L)	1
ccmB	137	46	2	C->T	TCC (S) => TTC (F)	1
ccmB	149	50	2	C->T	CCG (P) => CTG (L)	1
ccmB	154	52	1	C->T	CGG (R) => TGG (W)	1
ccmB	160	54	1	C->T	CCT (P) => TCT (S)	0.67
ccmB	164	55	2	C->T	CCG (P) => CTG (L)	0.89
ccmB	172	58	1	C->T	CCT (P) => TCT (S)	0.89
ccmB	179	60	2	C->T	CCT (P) => CTT (L)	1
ccmB	193	65	1	C->T	CCT (P) => TTT (F)	0.89
ccmB	194	65	1	C->T	CCT (P) => TTT (F)	0.89
ccmB	286	96	1	C->T	CGG (R) => TGG (W)	1
ccmB	304	102	1	C->T	CGT (R) => TGT (C)	0.78
ccmB	313	105	1	C->T	CGT (R) => TGT (C)	0.89
ccmB	338	113	2	C->T	CCG (P) => CTG (L)	1
ccmB	367	123	1	C->T	CGG (R) => TGG (W)	0.78
ccmB	380	127	2	C->T	CCA (P) => CTA (L)	0.78
ccmB	424	142	1	C->T	CGT (R) => TGT (C)	0.89
ccmB	428	143	2	C->T	TCG (S) => TTG (L)	1
ccmB	467	156	2	C->T	TCG (S) => TTG (L)	0.89
ccmB	476	159	2	C->T	CCA (P) => CTA (L)	0.89
ccmB	485	162	2	C->T	TCA (S) => TTA (L)	1
ccmB	494	165	2	C->T	TCA (S) => TTA (L)	1
ccmB	503	168	2	C->T	CCA (P) => CTA (L)	1
ccmB	506	169	2	C->T	ACC (T) => ATC (I)	0.22
ccmB	512	171	2	C->T	TCT (S) => TTT (F)	1
ccmB	514	172	1	C->T	CGT (R) => TGT (C)	1
ccmB	551	184	2	C->T	TCA (S) => TTA (L)	1
ccmB	554	185	2	C->T	TCG (S) => TTG (L)	0.89
ccmB	566	189	2	C->T	TCC (S) => TTC (F)	0.78
ccmB	569	190	2	C->T	TCT (S) => TTT (F)	0.78
ccmB	572	191	2	C->T	CCG (P) => CTG (L)	1
ccmB	581	194	2	C->T	TCT (S) => TTT (F)	0.22
ccmB	596	199	2	C->T	TCG (S) => TTG (L)	0.89
ccmB	611	204	2	C->T	TCA (S) => TTA (L)	0.89
ccmC	26	9	2	C->T	TCT (S) => TTT (F)	0.22
ccmC	76	26	1	C->T	CGG (R) => TGG (W)	0.78
ccmC	103	35	1	C->T	CAT (H) => TAT (Y)	1
ccmC	115	39	1	C->T	CGG (R) => TGG (W)	0.78
ccmC	133	45	1	C->T	CTT (L) => TTT (F)	0.67
ccmC	161	54	2	C->T	CCC (P) => CTC (L)	0.78
ccmC	179	60	2	C->T	GCG (A) => GTG (V)	0.78
ccmC	184	62	1	C->T	CGG (R) => TGG (W)	1
ccmC	212	71	2	C->T	ACG (T) => ATG (M)	0.22
ccmC	266	89	2	C->T	TCT (S) => TTT (F)	0.22
ccmC	281	94	2	C->T	ACA (T) => ATA (I)	0.56
ccmC	299	100	2	C->T	TCT (S) => TTT (F)	1
ccmC	331	111	1	C->T	CGG (R) => TGG (W)	1
ccmC	395	132	2	C->T	TCG (S) => TTG (L)	1
ccmC	400	134	1	C->T	CTT (L) => TTT (F)	0.89
ccmC	433	145	1	C->T	CTT (L) => TTT (F)	0.22
ccmC	436	146	1	C->T	CCT (P) => TCT (S)	0.89
ccmC	446	149	2	C->T	CCG (P) => CTG (L)	0.78
ccmC	451	151	1	C->T	CCT (P) => TCT (S)	1
ccmC	458	153	2	C->T	TCA (S) => TTA (L)	0.78
ccmC	463	155	1	C->T	CGT (R) => TGT (C)	1
ccmC	467	156	2	C->T	GCT (A) => GTT (V)	0.78
ccmC	473	158	2	C->T	CCG (P) => CTG (L)	1
ccmC	497	166	2	C->T	TCT (S) => TTT (F)	1
ccmC	521	174	2	C->T	TCG (S) => TTG (L)	1
ccmC	548	183	2	C->T	TCT (S) => TTT (F)	1
ccmC	568	190	1	C->T	CCT (P) => TCT (S)	1
ccmC	575	192	2	C->T	CCC (P) => CTC (L)	1
ccmC	605	202	2	C->T	TCC (S) => TTC (F)	1
ccmC	608	203	2	C->T	CCC (P) => CTC (L)	0.89
ccmC	614	205	2	C->T	TCA (S) => TTA (L)	0.78
ccmC	650	217	2	C->T	CCT (P) => CTT (L)	0.78
ccmC	656	219	2	C->T	CCA (P) => CTA (L)	0.89
ccmC	673	225	1	C->T	CCT (P) => TCT (S)	0.78
ccmFc	38	13	2	C->T	TCC (S) => TTC (F)	0.83
ccmFc	50	17	2	C->T	CCT (P) => CTT (L)	1
ccmFc	52	18	1	C->T	CGT (R) => TGT (C)	1
ccmFc	103	35	1	C->T	CCC (P) => TCC (S)	1
ccmFc	115	39	1	C->T	CCT (P) => TCT (S)	0.33
ccmFc	122	41	2	C->T	TCC (S) => TTC (F)	1
ccmFc	146	49	2	C->T	CCT (P) => CTT (L)	1
ccmFc	151	51	1	C->T	CCT (P) => TCT (S)	0.83
ccmFc	155	52	2	C->T	TCA (S) => TTA (L)	1
ccmFc	160	54	1	C->T	CCT (P) => TCT (S)	0.67
ccmFc	163	55	1	C->T	CTT (L) => TTT (F)	0.33
ccmFc	310	104	1	C->T	CGT (R) => TGT (C)	0.5
ccmFc	334	112	1	C->T	CTT (L) => TTT (F)	0.33
ccmFc	406	136	1	C->T	CGT (R) => TGT (C)	0.83
ccmFc	526	176	1	C->T	CCC (P) => TCC (S)	0.5
ccmFc	596	199	2	C->T	TCG (S) => TTG (L)	0.33
ccmFc	620	207	2	C->T	GCG (A) => GTG (V)	0.83
ccmFc	704	235	2	C->T	GCT (A) => GTT (V)	0.83
ccmFc	934	312	1	C->T	CTC (L) => TTC (F)	0.33
ccmFc	977	326	2	C->T	CCA (P) => CTA (L)	0.33
ccmFc	1030	344	1	C->T	CGG (R) => TGG (W)	0.33
ccmFc	1234	412	1	C->T	CGG (R) => TGG (W)	1
ccmFn	38	13	2	C->T	CCG (P) => CTG (L)	1
ccmFn	92	31	2	C->T	CCT (P) => CTT (L)	1
ccmFn	131	44	2	C->T	TCG (S) => TTG (L)	1
ccmFn	136	46	1	C->T	CGT (R) => TGT (C)	1
ccmFn	145	49	1	C->T	CCT (P) => TCT (S)	0.83
ccmFn	242	81	2	C->T	TCA (S) => TTA (L)	1
ccmFn	250	84	1	C->T	CGG (R) => TGG (W)	1
ccmFn	274	92	1	C->T	CTT (L) => TTT (F)	0.33
ccmFn	277	93	1	C->T	CTT (L) => TTT (F)	0.83
ccmFn	314	105	2	C->T	TCA (S) => TTA (L)	0.33
ccmFn	328	110	1	C->T	CAT (H) => TAT (Y)	0.67
ccmFn	340	114	1	C->T	CTT (L) => TTT (F)	0.33
ccmFn	350	117	2	C->T	TCC (S) => TTC (F)	0.67
ccmFn	359	120	2	C->T	TCG (S) => TTG (L)	0.67
ccmFn	392	131	2	C->T	CCT (P) => CTT (L)	0.33
ccmFn	472	158	1	C->T	CGT (R) => TGT (C)	0.83
ccmFn	559	187	1	C->T	CTT (L) => TTT (F)	0.5
ccmFn	611	204	2	C->T	CCT (P) => CTT (L)	0.5
ccmFn	706	236	1	C->T	CCT (P) => TTT (F)	0.67
ccmFn	707	236	1	C->T	CCT (P) => TTT (F)	0.67
ccmFn	716	239	2	C->T	TCA (S) => TTA (L)	0.83
ccmFn	754	252	1	C->T	CGT (R) => TGT (C)	1
ccmFn	776	259	2	C->T	TCA (S) => TTA (L)	1
ccmFn	788	263	2	C->T	CCA (P) => CTA (L)	1
ccmFn	803	268	2	C->T	TCA (S) => TTA (L)	1
ccmFn	952	318	1	C->T	CGC (R) => TGC (C)	1
ccmFn	1105	369	1	C->T	CTC (L) => TTC (F)	0.33
ccmFn	1270	424	1	C->T	CGG (R) => TGG (W)	1
ccmFn	1298	433	2	C->T	CCA (P) => CTA (L)	1
ccmFn	1315	439	1	C->T	CAT (H) => TAT (Y)	1
ccmFn	1330	444	1	C->T	CGG (R) => TGG (W)	1
ccmFn	1348	450	1	C->T	CGG (R) => TGG (W)	1
ccmFn	1381	461	1	C->T	CGG (R) => TGG (W)	1
ccmFn	1466	489	2	C->T	CCA (P) => CTA (L)	1
ccmFn	1478	493	2	C->T	TCA (S) => TTA (L)	1
ccmFn	1513	505	1	C->T	CCC (P) => TCC (S)	1
cob	47	16	2	C->T	TCC (S) => TTC (F)	0.23
cob	53	18	2	C->T	ACA (T) => ATA (I)	0.23
cob	55	19	1	C->T	CTT (L) => TTT (F)	0.23
cob	298	100	1	C->T	CAC (H) => TAC (Y)	1
cob	325	109	1	C->T	CAT (H) => TAT (Y)	1
cob	358	120	1	C->T	CGG (R) => TGG (W)	1
cob	568	190	1	C->T	CAT (H) => TAT (Y)	0.92
cob	853	285	1	C->T	CAT (H) => TAT (Y)	1
cob	884	295	2	C->T	TCG (S) => TTG (L)	0.23
cob	982	328	1	C->T	CAC (H) => TAC (Y)	0.85
cob	1015	339	1	C->T	CGC (R) => TGC (C)	1
cob	1084	362	1	C->T	CCT (P) => TCT (S)	1
cob	1090	364	1	C->T	CTT (L) => TTT (F)	0.31
cox1	215	72	2	C->T	TCT (S) => TTT (F)	1
cox1	227	76	2	C->T	TCT (S) => TTT (F)	1
cox1	425	142	2	C->T	TCT (S) => TTT (F)	1
cox1	488	163	2	C->T	TCC (S) => TTC (F)	1
cox1	524	175	2	C->T	TCA (S) => TTA (L)	1
cox1	563	188	2	C->T	CCA (P) => CTA (L)	1
cox1	688	230	1	C->T	CGG (R) => TGG (W)	1
cox1	719	240	2	C->T	CCC (P) => CTC (L)	1
cox1	734	245	2	C->T	TCC (S) => TTC (F)	1
cox1	1159	387	1	C->T	CAC (H) => TAC (Y)	1
cox1	1378	460	1	C->T	CGT (R) => TGT (C)	0.78
cox1	1406	469	2	C->T	TCA (S) => TTA (L)	1
cox1	1462	488	1	C->T	CCA (P) => TCA (S)	1
cox1	1472	491	2	C->T	CCG (P) => CTG (L)	1
cox2	25	9	1	C->T	CTC (L) => TTC (F)	0.42
cox2	38	13	2	C->T	CCT (P) => CTT (L)	0.32
cox2	71	24	2	C->T	TCT (S) => TTT (F)	1
cox2	161	54	2	C->T	TCA (S) => TTA (L)	0.95
cox2	443	148	2	C->T	ACG (T) => ATG (M)	1
cox2	461	154	2	C->T	CCA (P) => CTA (L)	1
cox2	476	159	2	C->T	TCA (S) => TTA (L)	1
cox2	544	182	1	C->T	CCT (P) => TCT (S)	1
cox2	557	186	2	C->T	CCT (P) => CTT (L)	1
cox2	623	208	2	C->T	ACC (T) => ATC (I)	0.47
cox2	632	211	2	C->T	TCG (S) => TTG (L)	0.84
cox2	721	241	1	C->T	CCT (P) => TCT (S)	0.79
cox2	742	248	1	C->T	CGG (R) => TGG (W)	1
cox2	749	250	2	C->T	TCC (S) => TTC (F)	0.21
cox2	764	255	2	C->T	CCC (P) => CTC (L)	0.21
cox3	245	82	2	C->T	CCT (P) => CTT (L)	0.92
cox3	304	102	1	C->T	CGG (R) => TGG (W)	1
cox3	311	104	2	C->T	TCT (S) => TTT (F)	0.92
cox3	314	105	2	C->T	TCT (S) => TTT (F)	0.92
cox3	419	140	2	C->T	CCC (P) => CTC (L)	1
cox3	422	141	2	C->T	CCT (P) => CTT (L)	0.92
cox3	566	189	2	C->T	TCC (S) => TTC (F)	0.92
cox3	754	252	1	C->T	CGG (R) => TGG (W)	0.92
cox3	764	255	2	C->T	CCA (P) => CTA (L)	0.92
matR	32	11	2	C->T	TCC (S) => TTC (F)	0.62
matR	125	42	2	C->T	ACC (T) => ATC (I)	0.25
matR	187	63	1	C->T	CTC (L) => TTC (F)	0.25
matR	220	74	1	C->T	CCC (P) => TCC (S)	0.25
matR	236	79	2	C->T	TCC (S) => TTC (F)	0.62
matR	326	109	2	C->T	CCA (P) => CTA (L)	1
matR	413	138	2	C->T	TCG (S) => TTG (L)	0.38
matR	428	143	2	C->T	ACA (T) => ATA (I)	0.25
matR	572	191	2	C->T	CCC (P) => CTC (L)	0.25
matR	632	211	2	C->T	GCC (A) => GTC (V)	0.25
matR	1183	395	1	C->T	CTT (L) => TTT (F)	0.88
matR	1396	466	1	C->T	CCA (P) => TCA (S)	0.25
matR	1415	472	2	C->T	GCA (A) => GTA (V)	0.38
matR	1439	480	2	C->T	GCC (A) => GTC (V)	0.62
matR	1664	555	2	C->T	TCC (S) => TTC (F)	1
matR	1685	562	2	C->T	CCT (P) => CTT (L)	1
matR	1705	569	1	C->T	CGC (R) => TGC (C)	1
matR	1741	581	1	C->T	CAC (H) => TAC (Y)	1
matR	1772	591	2	C->T	CCG (P) => CTG (L)	1
matR	1811	604	2	C->T	CCA (P) => CTA (L)	0.88
matR	1829	610	2	C->T	TCA (S) => TTA (L)	0.88
matR	1859	620	2	C->T	ACC (T) => ATC (I)	0.25
matR	1916	639	2	C->T	CCG (P) => CTG (L)	0.25
matR	1934	645	2	C->T	TCA (S) => TTA (L)	0.25
mttB	65	22	2	C->T	GCA (A) => GTA (V)	0.25
mttB	68	23	2	C->T	CCG (P) => CTG (L)	0.88
mttB	101	34	2	C->T	TCC (S) => TTC (F)	0.38
mttB	106	36	1	C->T	CGG (R) => TGG (W)	0.88
mttB	121	41	1	C->T	CTT (L) => TTT (F)	0.38
mttB	142	48	1	C->T	CGT (R) => TGT (C)	0.88
mttB	154	52	1	C->T	CCG (P) => TCG (S)	1
mttB	170	57	2	C->T	TCT (S) => TTT (F)	0.88
mttB	173	58	2	C->T	CCA (P) => CTA (L)	1
mttB	220	74	1	C->T	CGT (R) => TGT (C)	1
mttB	230	77	2	C->T	TCA (S) => TTA (L)	0.75
mttB	244	82	1	C->T	CCG (P) => TCG (S)	0.88
mttB	266	89	2	C->T	TCA (S) => TTA (L)	0.5
mttB	304	102	1	C->T	CAT (H) => TAT (Y)	1
mttB	370	124	1	C->T	CTC (L) => TTC (F)	0.88
mttB	373	125	1	C->T	CAT (H) => TAT (Y)	0.62
mttB	386	129	2	C->T	TCT (S) => TTT (F)	0.75
mttB	388	130	1	C->T	CGC (R) => TGC (C)	0.88
mttB	395	132	2	C->T	TCC (S) => TTC (F)	0.5
mttB	403	135	1	C->T	CTC (L) => TTC (F)	0.38
mttB	415	139	1	C->T	CTT (L) => TTT (F)	0.38
mttB	418	140	1	C->T	CCC (P) => TCC (S)	0.5
mttB	421	141	1	C->T	CGG (R) => TGG (W)	0.62
mttB	449	150	2	C->T	CCA (P) => CTA (L)	0.75
mttB	479	160	2	C->T	TCG (S) => TTG (L)	0.5
mttB	514	172	1	C->T	CAT (H) => TAT (Y)	0.88
mttB	539	180	2	C->T	TCG (S) => TTG (L)	0.88
mttB	547	183	1	C->T	CCA (P) => TCA (S)	1
mttB	583	195	1	C->T	CGT (R) => TGT (C)	0.88
mttB	596	199	2	C->T	CCA (P) => CTA (L)	0.5
mttB	620	207	2	C->T	TCC (S) => TTC (F)	0.75
mttB	658	220	1	C->T	CTC (L) => TTC (F)	0.25
mttB	662	221	2	C->T	ACA (T) => ATA (I)	0.25
mttB	670	224	1	C->T	CTT (L) => TTT (F)	0.25
mttB	674	225	2	C->T	TCC (S) => TTC (F)	0.38
mttB	709	237	1	C->T	CGT (R) => TGT (C)	0.62
mttB	715	239	1	C->T	CTT (L) => TTT (F)	0.25
mttB	755	252	2	C->T	TCG (S) => TTG (L)	0.75
nad1	17	6	2	C->T	CCA (P) => CTA (L)	0.2
nad1	194	65	2	C->T	TCA (S) => TTA (L)	0.3
nad1	215	72	2	C->T	TCC (S) => TTC (F)	0.9
nad1	265	89	1	C->T	CGG (R) => TGG (W)	1
nad1	308	103	2	C->T	CCG (P) => CTG (L)	1
nad1	376	126	1	C->T	CGG (R) => TGG (W)	1
nad1	401	134	2	C->T	TCT (S) => TTT (F)	1
nad1	436	146	1	C->T	CCT (P) => TCT (S)	0.9
nad1	490	164	1	C->T	CCC (P) => TCC (S)	1
nad1	493	165	1	C->T	CGT (R) => TGT (C)	1
nad1	500	167	2	C->T	TCG (S) => TTG (L)	0.7
nad1	536	179	2	C->T	TCC (S) => TTC (F)	1
nad1	580	194	1	C->T	CGT (R) => TGT (C)	1
nad1	635	212	2	C->T	TCA (S) => TTA (L)	1
nad1	674	225	2	C->T	TCT (S) => TTT (F)	0.9
nad1	725	242	2	C->T	CCA (P) => CTA (L)	1
nad1	734	245	2	C->T	TCG (S) => TTG (L)	0.9
nad1	736	246	1	C->T	CTC (L) => TTC (F)	0.2
nad1	740	247	2	C->T	TCT (S) => TTT (F)	1
nad1	743	248	2	C->T	CCA (P) => CTA (L)	1
nad1	755	252	2	C->T	CCG (P) => CTG (L)	1
nad1	779	260	2	C->T	TCC (S) => TTC (F)	0.9
nad1	823	275	1	C->T	CTC (L) => TTC (F)	0.7
nad1	898	300	1	C->T	CGG (R) => TGG (W)	1
nad1	928	310	1	C->T	CGG (R) => TGG (W)	1
nad2	26	9	2	C->T	TCC (S) => TTC (F)	0.89
nad2	70	24	1	C->T	CAT (H) => TAT (Y)	0.33
nad2	223	75	1	C->T	CTT (L) => TTT (F)	0.44
nad2	262	88	1	C->T	CTT (L) => TTT (F)	0.56
nad2	293	98	2	C->T	TCG (S) => TTG (L)	0.22
nad2	308	103	2	C->T	TCT (S) => TTT (F)	0.67
nad2	311	104	2	C->T	TCC (S) => TTC (F)	1
nad2	356	119	2	C->T	CCA (P) => CTA (L)	1
nad2	361	121	1	C->T	CCT (P) => TCT (S)	1
nad2	367	123	1	C->T	CGC (R) => TGC (C)	1
nad2	401	134	2	C->T	TCA (S) => TTA (L)	1
nad2	428	143	2	C->T	CCT (P) => CTT (L)	1
nad2	497	166	2	C->T	TCG (S) => TTG (L)	1
nad2	566	189	2	C->T	TCT (S) => TTT (F)	0.33
nad2	575	192	2	C->T	GCT (A) => GTT (V)	0.33
nad2	760	254	1	C->T	CTT (L) => TTT (F)	0.44
nad2	788	263	2	C->T	TCT (S) => TTT (F)	0.67
nad2	800	267	2	C->T	TCA (S) => TTA (L)	1
nad2	809	270	2	C->T	TCT (S) => TTT (F)	1
nad2	821	274	2	C->T	TCT (S) => TTT (F)	0.22
nad2	928	310	1	C->T	CAT (H) => TAT (Y)	1
nad2	958	320	1	C->T	CGT (R) => TGT (C)	0.78
nad2	962	321	2	C->T	ACT (T) => ATT (I)	1
nad2	1025	342	2	C->T	GCA (A) => GTA (V)	0.22
nad2	1028	343	2	C->T	TCA (S) => TTA (L)	0.78
nad2	1043	348	2	C->T	GCA (A) => GTA (V)	0.33
nad2	1058	353	2	C->T	TCA (S) => TTA (L)	1
nad2	1276	426	1	C->T	CGT (R) => TGT (C)	1
nad2	1298	433	2	C->T	GCG (A) => GTG (V)	1
nad2	1388	463	2	C->T	TCT (S) => TTT (F)	0.44
nad2	1397	466	2	C->T	ACT (T) => ATT (I)	0.22
nad2	1400	467	2	C->T	TCA (S) => TTA (L)	0.67
nad2	1409	470	2	C->T	CCA (P) => CTA (L)	1
nad2	1430	477	2	C->T	TCA (S) => TTA (L)	0.33
nad2	1457	486	2	C->T	TCA (S) => TTA (L)	1
nad3	44	15	2	C->T	TCG (S) => TTG (L)	1
nad3	62	21	2	C->T	CCA (P) => CTA (L)	0.95
nad3	80	27	2	C->T	CCA (P) => CTA (L)	1
nad3	146	49	2	C->T	TCC (S) => TTC (F)	1
nad3	208	70	1	C->T	CCT (P) => TTT (F)	0.95
nad3	209	70	1	C->T	CCT (P) => TTT (F)	0.95
nad3	215	72	2	C->T	CCG (P) => CTG (L)	1
nad3	230	77	2	C->T	TCC (S) => TTC (F)	0.86
nad3	247	83	1	C->T	CCT (P) => TCT (S)	1
nad3	251	84	2	C->T	CCC (P) => CTC (L)	0.91
nad3	266	89	2	C->T	CCC (P) => CTC (L)	1
nad3	275	92	2	C->T	TCT (S) => TTT (F)	1
nad3	317	106	2	C->T	TCT (S) => TTT (F)	0.95
nad3	344	115	2	C->T	TCG (S) => TTG (L)	1
nad3	349	117	1	C->T	CGG (R) => TGG (W)	1
nad4	65	22	2	C->T	ACT (T) => ATT (I)	0.89
nad4	68	23	2	C->T	CCT (P) => CTT (L)	0.78
nad4	98	33	2	C->T	CCG (P) => CTG (L)	1
nad4	122	41	2	C->T	GCC (A) => GTC (V)	0.22
nad4	145	49	1	C->T	CCC (P) => TCC (S)	1
nad4	149	50	2	C->T	CCT (P) => CTT (L)	1
nad4	154	52	1	C->T	CTT (L) => TTT (F)	0.33
nad4	157	53	1	C->T	CGG (R) => TGG (W)	1
nad4	172	58	1	C->T	CCT (P) => TCT (S)	0.22
nad4	188	63	2	C->T	TCT (S) => TTT (F)	1
nad4	353	118	2	C->T	ACA (T) => ATA (I)	0.89
nad4	359	120	2	C->T	TCT (S) => TTT (F)	1
nad4	367	123	1	C->T	CGT (R) => TGT (C)	0.78
nad4	407	136	2	C->T	CCT (P) => CTT (L)	0.89
nad4	424	142	1	C->T	CTT (L) => TTT (F)	1
nad4	427	143	1	C->T	CCC (P) => TTC (F)	0.89
nad4	428	143	1	C->T	CCC (P) => TTC (F)	0.89
nad4	440	147	2	C->T	CCA (P) => CTA (L)	1
nad4	599	200	2	C->T	TCA (S) => TTA (L)	1
nad4	650	217	2	C->T	TCT (S) => TTT (F)	1
nad4	758	253	2	C->T	CCT (P) => CTT (L)	1
nad4	827	276	2	C->T	TCC (S) => TTC (F)	1
nad4	848	283	2	C->T	CCA (P) => CTA (L)	1
nad4	854	285	2	C->T	GCG (A) => GTG (V)	0.33
nad4	878	293	2	C->T	TCG (S) => TTG (L)	1
nad4	968	323	2	C->T	CCG (P) => CTG (L)	0.78
nad4	1001	334	2	C->T	CCG (P) => CTG (L)	1
nad4	1007	336	2	C->T	TCA (S) => TTA (L)	1
nad4	1100	367	2	C->T	TCA (S) => TTA (L)	1
nad4	1120	374	1	C->T	CTC (L) => TTC (F)	1
nad4	1123	375	1	C->T	CCT (P) => TCT (S)	1
nad4	1139	380	2	C->T	TCT (S) => TTT (F)	0.89
nad4	1142	381	2	C->T	TCC (S) => TTC (F)	1
nad4	1163	388	2	C->T	TCA (S) => TTA (L)	1
nad4	1298	433	2	C->T	GCG (A) => GTG (V)	1
nad4	1304	435	2	C->T	TCT (S) => TTT (F)	0.33
nad4	1330	444	1	C->T	CAT (H) => TAT (Y)	0.22
nad4	1346	449	2	C->T	CCA (P) => CTA (L)	1
nad4	1364	455	2	C->T	TCC (S) => TTC (F)	0.78
nad4	1408	470	1	C->T	CAC (H) => TAC (Y)	1
nad4	1424	475	2	C->T	CCG (P) => CTG (L)	1
nad4L	2	1	2	C->T	ACG (T) => ATG (M)	1
nad4L	8	3	2	C->T	CCT (P) => CTT (L)	0.88
nad4L	41	14	2	C->T	TCT (S) => TTT (F)	1
nad4L	47	16	2	C->T	TCA (S) => TTA (L)	1
nad4L	55	19	1	C->T	CGG (R) => TGG (W)	1
nad4L	64	22	1	C->T	CTC (L) => TTC (F)	0.38
nad4L	86	29	2	C->T	CCT (P) => CTT (L)	1
nad4L	95	32	2	C->T	TCA (S) => TTA (L)	1
nad4L	100	34	1	C->T	CCA (P) => TCA (S)	1
nad4L	110	37	2	C->T	TCA (S) => TTA (L)	1
nad4L	131	44	2	C->T	TCG (S) => TTG (L)	0.88
nad4L	158	53	2	C->T	TCG (S) => TTG (L)	1
nad4L	179	60	2	C->T	TCA (S) => TTA (L)	0.75
nad4L	188	63	2	C->T	TCA (S) => TTA (L)	0.88
nad4L	197	66	2	C->T	TCA (S) => TTA (L)	0.88
nad4L	281	94	2	C->T	TCT (S) => TTT (F)	0.88
nad5	155	52	2	C->T	CCG (P) => CTG (L)	1
nad5	242	81	2	C->T	CCG (P) => CTG (L)	1
nad5	359	120	2	C->T	TCT (S) => TTT (F)	1
nad5	374	125	2	C->T	CCA (P) => CTA (L)	0.9
nad5	398	133	2	C->T	TCT (S) => TTT (F)	0.9
nad5	539	180	2	C->T	CCT (P) => CTT (L)	1
nad5	548	183	2	C->T	TCG (S) => TTG (L)	0.4
nad5	608	203	2	C->T	GCC (A) => GTC (V)	0.3
nad5	629	210	2	C->T	TCT (S) => TTT (F)	0.9
nad5	676	226	1	C->T	CTT (L) => TTT (F)	0.9
nad5	713	238	2	C->T	TCG (S) => TTG (L)	1
nad5	725	242	2	C->T	TCA (S) => TTA (L)	1
nad5	835	279	1	C->T	CCG (P) => TCG (S)	0.9
nad5	866	289	2	C->T	GCA (A) => GTA (V)	0.2
nad5	886	296	1	C->T	CTT (L) => TTT (F)	0.3
nad5	1121	374	2	C->T	TCG (S) => TTG (L)	0.3
nad5	1282	428	1	C->T	CTT (L) => TTT (F)	0.2
nad5	1310	437	2	C->T	TCA (S) => TTA (L)	1
nad5	1385	462	2	C->T	CCT (P) => CTT (L)	0.3
nad5	1414	472	1	C->T	CTC (L) => TTC (F)	0.3
nad5	1490	497	2	C->T	CCC (P) => CTC (L)	0.8
nad5	1550	517	2	C->T	ACC (T) => ATC (I)	0.9
nad5	1568	523	2	C->T	CCG (P) => CTG (L)	0.9
nad5	1580	527	2	C->T	TCA (S) => TTA (L)	0.8
nad5	1589	530	2	C->T	TCT (S) => TTT (F)	0.9
nad5	1610	537	2	C->T	TCC (S) => TTC (F)	0.2
nad5	1880	627	2	C->T	GCA (A) => GTA (V)	0.2
nad5	1895	632	2	C->T	TCA (S) => TTA (L)	1
nad5	1916	639	2	C->T	TCT (S) => TTT (F)	0.7
nad5	1918	640	1	C->T	CGT (R) => TGT (C)	0.7
nad5	1931	644	2	C->T	TCT (S) => TTT (F)	0.3
nad5	1940	647	2	C->T	TCT (S) => TTT (F)	0.2
nad5	1958	653	2	C->T	TCG (S) => TTG (L)	0.9
nad6	7	3	1	C->T	CTT (L) => TTT (F)	0.3
nad6	26	9	2	C->T	CCT (P) => CTT (L)	0.4
nad6	88	30	1	C->T	CCC (P) => TTC (F)	0.7
nad6	89	30	1	C->T	CCC (P) => TTC (F)	0.7
nad6	95	32	2	C->T	CCA (P) => CTA (L)	1
nad6	103	35	1	C->T	CGC (R) => TGC (C)	1
nad6	161	54	2	C->T	CCA (P) => CTA (L)	1
nad6	169	57	1	C->T	CAT (H) => TAT (Y)	1
nad6	191	64	2	C->T	TCA (S) => TTA (L)	1
nad6	463	155	1	C->T	CCT (P) => TCT (S)	0.8
nad6	569	190	2	C->T	TCT (S) => TTT (F)	1
nad6	604	202	1	C->T	CTC (L) => TTC (F)	0.2
nad7	5	2	2	C->T	ACG (T) => ATG (M)	0.38
nad7	77	26	2	C->T	TCA (S) => TTA (L)	1
nad7	137	46	2	C->T	TCA (S) => TTA (L)	1
nad7	200	67	2	C->T	TCT (S) => TTT (F)	1
nad7	209	70	2	C->T	TCA (S) => TTA (L)	0.88
nad7	244	82	1	C->T	CAT (H) => TAT (Y)	1
nad7	251	84	2	C->T	TCA (S) => TTA (L)	1
nad7	316	106	1	C->T	CGT (R) => TGT (C)	1
nad7	335	112	2	C->T	TCA (S) => TTA (L)	0.88
nad7	344	115	2	C->T	TCA (S) => TTA (L)	1
nad7	383	128	2	C->T	TCA (S) => TTA (L)	1
nad7	578	193	2	C->T	TCA (S) => TTA (L)	0.88
nad7	724	242	1	C->T	CAT (H) => TAT (Y)	1
nad7	739	247	1	C->T	CCT (P) => TTT (F)	1
nad7	740	247	1	C->T	CCT (P) => TTT (F)	1
nad7	769	257	1	C->T	CGC (R) => TGC (C)	1
nad7	926	309	2	C->T	TCA (S) => TTA (L)	0.88
nad7	944	315	2	C->T	CCT (P) => CTT (L)	1
nad7	1057	353	1	C->T	CGT (R) => TGT (C)	1
nad7	1088	363	2	C->T	TCA (S) => TTA (L)	1
nad7	1103	368	2	C->T	TCT (S) => TTT (F)	1
nad7	1124	375	2	C->T	CCA (P) => CTA (L)	1
nad7	1166	389	2	C->T	TCT (S) => TTT (F)	1
nad9	92	31	2	C->T	TCT (S) => TTT (F)	0.75
nad9	113	38	2	C->T	CCA (P) => CTA (L)	0.92
nad9	167	56	2	C->T	TCG (S) => TTG (L)	0.92
nad9	239	80	2	C->T	ACT (T) => ATT (I)	0.25
nad9	275	92	2	C->T	GCA (A) => GTA (V)	0.25
nad9	298	100	1	C->T	CCG (P) => TCG (S)	0.83
nad9	311	104	2	C->T	CCA (P) => CTA (L)	0.75
nad9	328	110	1	C->T	CGG (R) => TGG (W)	1
nad9	368	123	2	C->T	TCC (S) => TTC (F)	1
nad9	398	133	2	C->T	TCA (S) => TTA (L)	1
nad9	439	147	1	C->T	CTT (L) => TTT (F)	1
nad9	478	160	1	C->T	CCA (P) => TCA (S)	0.25
rpl10	83	28	2	C->T	TCA (S) => TTA (L)	0.5
rpl10	101	34	2	C->T	TCA (S) => TTA (L)	0.83
rpl10	134	45	2	C->T	CCA (P) => CTA (L)	0.83
rpl10	344	115	2	C->T	GCA (A) => GTA (V)	1
rpl10	397	133	1	C->T	CTT (L) => TTT (F)	0.33
rpl16	104	35	2	C->T	ACT (T) => ATT (I)	1
rpl16	407	136	2	C->T	TCG (S) => TTG (L)	0.67
rpl5	35	12	2	C->T	TCA (S) => TTA (L)	0.78
rpl5	47	16	2	C->T	CCG (P) => CTG (L)	1
rpl5	64	22	1	C->T	CAC (H) => TAC (Y)	1
rpl5	161	54	2	C->T	CCG (P) => CTG (L)	0.44
rpl5	305	102	2	C->T	TCT (S) => TTT (F)	0.22
rpl5	350	117	2	C->T	TCT (S) => TTT (F)	0.22
rpl5	413	138	2	C->T	TCC (S) => TTC (F)	0.22
rpl5	509	170	2	C->T	CCA (P) => CTA (L)	0.89
rpl5	512	171	2	C->T	CCG (P) => CTG (L)	1
rps10	2	1	2	C->T	ACG (T) => ATG (M)	1
rps10	74	25	2	C->T	CCG (P) => CTG (L)	0.2
rps10	77	26	2	C->T	CCT (P) => CTT (L)	0.2
rps10	238	80	1	C->T	CGG (R) => TGG (W)	0.6
rps10	266	89	2	C->T	GCT (A) => GTT (V)	0.4
rps10	287	96	2	C->T	TCT (S) => TTT (F)	0.2
rps10	296	99	2	C->T	ACC (T) => ATC (I)	0.2
rps10	302	101	2	C->T	TCG (S) => TTG (L)	1
rps10	331	111	1	C->T	CGA (R) => TGA (X)	0.6
rps12	104	35	2	C->T	CCG (P) => CTG (L)	1
rps12	196	66	1	C->T	CAC (H) => TAC (Y)	0.94
rps12	221	74	2	C->T	TCG (S) => TTG (L)	0.88
rps12	284	95	2	C->T	TCC (S) => TTC (F)	0.76
rps13	14	5	2	C->T	TCA (S) => TTA (L)	0.4
rps13	56	19	2	C->T	TCA (S) => TTA (L)	0.9
rps13	100	34	1	C->T	CGT (R) => TGT (C)	0.9
rps13	287	96	2	C->T	TCG (S) => TTG (L)	1
rps14	47	16	2	C->T	GCG (A) => GTG (V)	0.6
rps14	127	43	1	C->T	CAT (H) => TAT (Y)	0.4
rps14	170	57	2	C->T	GCA (A) => GTA (V)	0.2
rps14	194	65	2	C->T	TCC (S) => TTC (F)	0.6
rps14	205	69	1	C->T	CCT (P) => TCT (S)	0.2
rps14	271	91	1	C->T	CCT (P) => TCT (S)	0.6
rps3	92	31	2	C->T	TCC (S) => TTC (F)	0.29
rps3	289	97	1	C->T	CGG (R) => TGG (W)	1
rps3	512	171	2	C->T	TCA (S) => TTA (L)	0.71
rps3	664	222	1	C->T	CAT (H) => TAT (Y)	0.29
rps3	719	240	2	C->T	TCG (S) => TTG (L)	0.86
rps3	896	299	2	C->T	TCG (S) => TTG (L)	0.29
rps3	1037	346	2	C->T	CCA (P) => CTA (L)	0.86
rps3	1370	457	2	C->T	CCG (P) => CTG (L)	1
rps3	1564	522	1	C->T	CGT (R) => TGT (C)	1
rps3	1597	533	1	C->T	CCT (P) => TCT (S)	0.57
rps4	2	1	2	C->T	ACG (T) => ATG (M)	1
rps4	16	6	1	C->T	CCT (P) => TCT (S)	0.33
rps4	50	17	2	C->T	TCA (S) => TTA (L)	0.5
rps4	176	59	2	C->T	TCA (S) => TTA (L)	1
rps4	205	69	1	C->T	CAT (H) => TAT (Y)	1
rps4	275	92	2	C->T	CCA (P) => CTA (L)	0.83
rps4	287	96	2	C->T	TCG (S) => TTG (L)	0.67
rps4	299	100	2	C->T	CCG (P) => CTG (L)	0.83
rps4	316	106	1	C->T	CGT (R) => TGT (C)	0.5
rps4	344	115	2	C->T	CCG (P) => CTG (L)	1
rps4	449	150	2	C->T	ACC (T) => ATC (I)	0.5
rps4	473	158	2	C->T	TCT (S) => TTT (F)	0.5
rps4	491	164	2	C->T	TCA (S) => TTA (L)	1
rps4	854	285	2	C->T	TCC (S) => TTC (F)	0.33
rps4	935	312	2	C->T	TCG (S) => TTG (L)	0.83
rps4	946	316	1	C->T	CAT (H) => TAT (Y)	0.83
rps4	956	319	2	C->T	CCA (P) => CTA (L)	0.67
rps4	971	324	2	C->T	TCT (S) => TTT (F)	1
rps4	1022	341	2	C->T	CCA (P) => CTA (L)	0.83
rps4	1036	346	1	C->T	CGG (R) => TGG (W)	0.83
sdh4	155	52	2	C->T	CCA (P) => CTA (L)	0.88
sdh4	203	68	2	C->T	CCA (P) => CTA (L)	0.75
sdh4	259	87	1	C->T	CAT (H) => TAT (Y)	0.88
sdh4	313	105	1	C->T	CTT (L) => TTT (F)	0.25
sdh4	344	115	2	C->T	TCT (S) => TTT (F)	0.38
sdh4	346	116	1	C->T	CTC (L) => TTC (F)	0.25
sdh4	353	118	2	C->T	TCT (S) => TTT (F)	0.5

## Sheet: Table S7
Table S7 Fragments transferred from chloroplast to mitochondria in Holmskioldia sanguinea
Block	Source	Strand	Start	End	Length	Gene
1	chl	+	100815	104204	3390	rrn16*, trnI-GAU, trnA-UGC*
	mt	-	234569	237950	3382
2	chl	+	133770	137159	3390	trnA-UGC*, trnI-GAU, rrn16*
	mt	+	234569	237950	3382
3	chl	+	129711	132005	2295	trnR-ACG*, rrn5, rrn4.5, rrn23*
	mt	-	307826	310120	2295	trnR-ACG*
4	chl	+	105969	108263	2295	rrn23*, rrn4.5, rrn5, trnR-ACG*
	mt	+	307826	310120	2295	trnR-ACG*
5	chl	+	129711	132005	2295	trnR-ACG*, rrn5, rrn4.5, rrn23*
	mt	-	368241	370535	2295	trnR-ACG*
6	chl	+	105969	108263	2295	rrn23*, rrn4.5, rrn5, trnR-ACG*
	mt	+	368241	370535	2295	trnR-ACG*

## Sheet: Table S8
Table S8 Selective pressure analysis (Ka/Ks) in the mitochondrial genome
Gene	Sepecies1	Sepecies2	Ka	Ks	Ka/Ks
atp1	Avicennia marina PP908999	Callicarpa nudiflora PX091360	0.00733272	0.0325563	0.225232
atp1	Avicennia marina PP908999	Pedicularis chinensis OQ596213	0.00252471	0.0154863	0.163029
atp1	Avicennia marina PP908999	Sesamum indicum PP444661-PP444682	0.00720933	0.0192334	0.374835
atp1	Avicennia marina PP908999	Strobilanthes sarcorrhiza PQ601285	0.0130415	0.0760074	0.171582
atp1	Avicennia marina PP908999	Triphysaria versicolor PX150095	0.0094669	0.0258091	0.366805
atp1	Avicennia marina PP908999	Verbena officinalis PP542011	0.00544949	0.0246364	0.221197
atp1	Callicarpa nudiflora PX091360	Pedicularis chinensis OQ596213	0.0103905	0.0354472	0.293126
atp1	Elsholtzia blanda PP755340	Avicennia marina PP908999	0.0098513	0.0336242	0.292983
atp1	Elsholtzia blanda PP755340	Callicarpa nudiflora PX091360	0.00931247	0.024257	0.383909
atp1	Elsholtzia blanda PP755340	Holmskioldia sanguinea	0.0104092	0.0367996	0.282862
atp1	Elsholtzia blanda PP755340	Lavandula angustifolia OR296704	0.00730675	0.0072379	1.00951
atp1	Elsholtzia blanda PP755340	Pedicularis chinensis OQ596213	0.0110051	0.0462518	0.237939
atp1	Elsholtzia blanda PP755340	Salvia officinalis OQ001564-OQ001565	0.00537822	0.010758	0.499929
atp1	Elsholtzia blanda PP755340	Sesamum indicum PP444661-PP444682	0.0144439	0.0452225	0.319397
atp1	Elsholtzia blanda PP755340	Strobilanthes sarcorrhiza PQ601285	0.0196422	0.0984997	0.199414
atp1	Elsholtzia blanda PP755340	Triphysaria versicolor PX150095	0.0133169	0.0477809	0.278706
atp1	Elsholtzia blanda PP755340	Verbena officinalis PP542011	0.0157413	0.0437412	0.359872
atp1	Elsholtzia blanda PP755340	Vitex trifolia OK563725-OK563726	0.0130151	0.0469434	0.277251
atp1	Holmskioldia sanguinea	Avicennia marina PP908999	0.0114321	0.0508726	0.224721
atp1	Holmskioldia sanguinea	Callicarpa nudiflora PX091360	0.0127223	0.0269921	0.471335
atp1	Holmskioldia sanguinea	Pedicularis chinensis OQ596213	0.0170613	0.0423626	0.402746
atp1	Holmskioldia sanguinea	Sesamum indicum PP444661-PP444682	0.013008	0.067563	0.192532
atp1	Holmskioldia sanguinea	Strobilanthes sarcorrhiza PQ601285	0.0188192	0.10533	0.178669
atp1	Holmskioldia sanguinea	Triphysaria versicolor PX150095	0.0153524	0.0468973	0.327363
atp1	Holmskioldia sanguinea	Verbena officinalis PP542011	0.0181684	0.0693333	0.262044
atp1	Holmskioldia sanguinea	Vitex trifolia OK563725-OK563726	0.0154585	0.042151	0.366741
atp1	Lavandula angustifolia OR296704	Avicennia marina PP908999	0.00811378	0.0330321	0.245633
atp1	Lavandula angustifolia OR296704	Callicarpa nudiflora PX091360	0.00777075	0.0279282	0.27824
atp1	Lavandula angustifolia OR296704	Holmskioldia sanguinea	0.0121037	0.0262388	0.461292
atp1	Lavandula angustifolia OR296704	Pedicularis chinensis OQ596213	0.00940112	0.0487975	0.192656
atp1	Lavandula angustifolia OR296704	Salvia officinalis OQ001564-OQ001565	0.00204805	0.00858192	0.238647
atp1	Lavandula angustifolia OR296704	Sesamum indicum PP444661-PP444682	0.0150267	0.0529803	0.283628
atp1	Lavandula angustifolia OR296704	Strobilanthes sarcorrhiza PQ601285	0.0213723	0.102209	0.209104
atp1	Lavandula angustifolia OR296704	Triphysaria versicolor PX150095	0.0147195	0.0542893	0.27113
atp1	Lavandula angustifolia OR296704	Verbena officinalis PP542011	0.0135229	0.051192	0.264161
atp1	Lavandula angustifolia OR296704	Vitex trifolia OK563725-OK563726	0.0110029	0.0452993	0.242894
atp1	Salvia officinalis OQ001564-OQ001565	Avicennia marina PP908999	0.00610403	0.0356449	0.171246
atp1	Salvia officinalis OQ001564-OQ001565	Callicarpa nudiflora PX091360	0.00585281	0.0311277	0.188026
atp1	Salvia officinalis OQ001564-OQ001565	Holmskioldia sanguinea	0.0103836	0.0439115	0.236466
atp1	Salvia officinalis OQ001564-OQ001565	Pedicularis chinensis OQ596213	0.007437	0.0515499	0.144268
atp1	Salvia officinalis OQ001564-OQ001565	Sesamum indicum PP444661-PP444682	0.0133815	0.0546008	0.245079
atp1	Salvia officinalis OQ001564-OQ001565	Strobilanthes sarcorrhiza PQ601285	0.0192955	0.104696	0.184301
atp1	Salvia officinalis OQ001564-OQ001565	Triphysaria versicolor PX150095	0.0135842	0.0586947	0.231439
atp1	Salvia officinalis OQ001564-OQ001565	Verbena officinalis PP542011	0.0114736	0.053735	0.213522
atp1	Salvia officinalis OQ001564-OQ001565	Vitex trifolia OK563725-OK563726	0.00908017	0.0487271	0.186348
atp1	Sesamum indicum PP444661-PP444682	Callicarpa nudiflora PX091360	0.0129317	0.0471031	0.274541
atp1	Sesamum indicum PP444661-PP444682	Pedicularis chinensis OQ596213	0.00969102	0.033832	0.286445
atp1	Sesamum indicum PP444661-PP444682	Triphysaria versicolor PX150095	0.0123184	0.0423694	0.290739
atp1	Sesamum indicum PP444661-PP444682	Verbena officinalis PP542011	0.0130711	0.0340056	0.384382
atp1	Strobilanthes sarcorrhiza PQ601285	Callicarpa nudiflora PX091360	0.0187552	0.093192	0.201253
atp1	Strobilanthes sarcorrhiza PQ601285	Pedicularis chinensis OQ596213	0.0156547	0.0827082	0.189276
atp1	Strobilanthes sarcorrhiza PQ601285	Sesamum indicum PP444661-PP444682	0.0146168	0.0931845	0.156859
atp1	Strobilanthes sarcorrhiza PQ601285	Triphysaria versicolor PX150095	0.0194767	0.0926919	0.210123
atp1	Strobilanthes sarcorrhiza PQ601285	Verbena officinalis PP542011	0.0189649	0.098977	0.19161
atp1	Triphysaria versicolor PX150095	Callicarpa nudiflora PX091360	0.0125128	0.0349999	0.35751
atp1	Triphysaria versicolor PX150095	Pedicularis chinensis OQ596213	0.00702215	0.0117489	0.597684
atp1	Triphysaria versicolor PX150095	Verbena officinalis PP542011	0.0150592	0.0463167	0.325135
atp1	Verbena officinalis PP542011	Callicarpa nudiflora PX091360	0.0146758	0.0537567	0.273004
atp1	Verbena officinalis PP542011	Pedicularis chinensis OQ596213	0.00874657	0.0360336	0.242734
atp1	Vitex trifolia OK563725-OK563726	Avicennia marina PP908999	0.0130967	0.0575906	0.22741
atp1	Vitex trifolia OK563725-OK563726	Callicarpa nudiflora PX091360	0.0124372	0.0469086	0.265138
atp1	Vitex trifolia OK563725-OK563726	Pedicularis chinensis OQ596213	0.016623	0.0594781	0.279481
atp1	Vitex trifolia OK563725-OK563726	Sesamum indicum PP444661-PP444682	0.0214743	0.072911	0.294527
atp1	Vitex trifolia OK563725-OK563726	Strobilanthes sarcorrhiza PQ601285	0.0262184	0.120206	0.218112
atp1	Vitex trifolia OK563725-OK563726	Triphysaria versicolor PX150095	0.0162385	0.0638905	0.254161
atp1	Vitex trifolia OK563725-OK563726	Verbena officinalis PP542011	0.0206995	0.0767692	0.269632
atp4	Avicennia marina PP908999	Pedicularis chinensis OQ596213	0.00912708	0.0066708	1.36821
atp4	Avicennia marina PP908999	Sesamum indicum PP444661-PP444682	0.00445535	NA	NA
atp4	Avicennia marina PP908999	Strobilanthes sarcorrhiza PQ601285	0.0146874	0.00815368	1.80132
atp4	Avicennia marina PP908999	Triphysaria versicolor PX150095	0.0115514	0.0195012	0.592342
atp4	Avicennia marina PP908999	Verbena officinalis PP542011	0.00822179	NA	NA
atp4	Callicarpa nudiflora PX091360	Avicennia marina PP908999	0.0117479	0.00611584	1.9209
atp4	Callicarpa nudiflora PX091360	Pedicularis chinensis OQ596213	0.00945693	0.0131917	0.716883
atp4	Callicarpa nudiflora PX091360	Sesamum indicum PP444661-PP444682	0.00968772	0.00398222	2.43274
atp4	Callicarpa nudiflora PX091360	Strobilanthes sarcorrhiza PQ601285	0.0197426	0.0076206	2.59069
atp4	Callicarpa nudiflora PX091360	Triphysaria versicolor PX150095	0.0120628	0.026593	0.453607
atp4	Callicarpa nudiflora PX091360	Verbena officinalis PP542011	0.0134781	0.00475523	2.83437
atp4	Elsholtzia blanda PP755340	Avicennia marina PP908999	0.0156997	0.0213564	0.735128
atp4	Elsholtzia blanda PP755340	Callicarpa nudiflora PX091360	0.00411153	0.0203984	0.201561
atp4	Elsholtzia blanda PP755340	Holmskioldia sanguinea	0.00649121	0.0160696	0.403943
atp4	Elsholtzia blanda PP755340	Lavandula angustifolia OR296704	0.00610662	0.0101005	0.604586
atp4	Elsholtzia blanda PP755340	Pedicularis chinensis OQ596213	0.0136002	0.0326729	0.416253
atp4	Elsholtzia blanda PP755340	Salvia officinalis OQ001564-OQ001565	0.00210456	0.00879373	0.239326
atp4	Elsholtzia blanda PP755340	Sesamum indicum PP444661-PP444682	0.0137265	0.0222338	0.61737
atp4	Elsholtzia blanda PP755340	Strobilanthes sarcorrhiza PQ601285	0.0181766	0.0333998	0.544214
atp4	Elsholtzia blanda PP755340	Triphysaria versicolor PX150095	0.0162007	0.0455505	0.355664
atp4	Elsholtzia blanda PP755340	Verbena officinalis PP542011	0.013724	0.0222532	0.616719
atp4	Elsholtzia blanda PP755340	Vitex trifolia OK563725-OK563726	0.00929109	0.0147679	0.629142
atp4	Holmskioldia sanguinea	Avicennia marina PP908999	0.0146274	0.0112991	1.29457
atp4	Holmskioldia sanguinea	Callicarpa nudiflora PX091360	0.00209102	0.00880425	0.237501
atp4	Holmskioldia sanguinea	Pedicularis chinensis OQ596213	0.0123076	0.0177684	0.69267
atp4	Holmskioldia sanguinea	Sesamum indicum PP444661-PP444682	0.0123962	0.0103533	1.19733
atp4	Holmskioldia sanguinea	Strobilanthes sarcorrhiza PQ601285	0.020336	0.0105867	1.9209
atp4	Holmskioldia sanguinea	Triphysaria versicolor PX150095	0.0145041	0.0326963	0.443599
atp4	Holmskioldia sanguinea	Verbena officinalis PP542011	0.0160843	0.00413726	3.88767
atp4	Holmskioldia sanguinea	Vitex trifolia OK563725-OK563726	0.00652888	0.00919195	0.710282
atp4	Lavandula angustifolia OR296704	Avicennia marina PP908999	0.0225328	0.0141299	1.59469
atp4	Lavandula angustifolia OR296704	Callicarpa nudiflora PX091360	0.0105491	0.0087627	1.20386
atp4	Lavandula angustifolia OR296704	Holmskioldia sanguinea	0.0131163	0.00767089	1.70988
atp4	Lavandula angustifolia OR296704	Pedicularis chinensis OQ596213	0.020171	0.0219127	0.920519
atp4	Lavandula angustifolia OR296704	Salvia officinalis OQ001564-OQ001565	0.00814776	NA	NA
atp4	Lavandula angustifolia OR296704	Sesamum indicum PP444661-PP444682	0.0203599	0.0126037	1.61538
atp4	Lavandula angustifolia OR296704	Strobilanthes sarcorrhiza PQ601285	0.0247218	0.0202237	1.22242
atp4	Lavandula angustifolia OR296704	Triphysaria versicolor PX150095	0.0228801	0.0361961	0.632116
atp4	Lavandula angustifolia OR296704	Verbena officinalis PP542011	0.0203548	0.0126164	1.61336
atp4	Lavandula angustifolia OR296704	Vitex trifolia OK563725-OK563726	0.01629	0.00732388	2.22423
atp4	Pedicularis chinensis OQ596213	Triphysaria versicolor PX150095	0.00234046	0.0121938	0.191938
atp4	Pedicularis chinensis OQ596213	Verbena officinalis PP542011	0.00899824	0.0143881	0.625396
atp4	Salvia officinalis OQ001564-OQ001565	Avicennia marina PP908999	0.0138536	0.0129418	1.07045
atp4	Salvia officinalis OQ001564-OQ001565	Callicarpa nudiflora PX091360	0.00223707	0.00705426	0.317123
atp4	Salvia officinalis OQ001564-OQ001565	Holmskioldia sanguinea	0.00484673	0.0113068	0.428656
atp4	Salvia officinalis OQ001564-OQ001565	Pedicularis chinensis OQ596213	0.0117812	0.0206907	0.569395
atp4	Salvia officinalis OQ001564-OQ001565	Sesamum indicum PP444661-PP444682	0.0119903	0.0115675	1.03656
atp4	Salvia officinalis OQ001564-OQ001565	Strobilanthes sarcorrhiza PQ601285	0.0202832	0.0219889	0.922429
atp4	Salvia officinalis OQ001564-OQ001565	Triphysaria versicolor PX150095	0.0143505	0.0338053	0.424505
atp4	Salvia officinalis OQ001564-OQ001565	Verbena officinalis PP542011	0.0159147	0.0132681	1.19947
atp4	Salvia officinalis OQ001564-OQ001565	Vitex trifolia OK563725-OK563726	0.00753098	0.00588018	1.28074
atp4	Sesamum indicum PP444661-PP444682	Pedicularis chinensis OQ596213	0.0048407	0.0113658	0.4259
atp4	Sesamum indicum PP444661-PP444682	Triphysaria versicolor PX150095	0.00717196	0.0236148	0.303706
atp4	Sesamum indicum PP444661-PP444682	Verbena officinalis PP542011	0.0042354	NA	NA
atp4	Strobilanthes sarcorrhiza PQ601285	Pedicularis chinensis OQ596213	0.016533	0.0201133	0.821993
atp4	Strobilanthes sarcorrhiza PQ601285	Sesamum indicum PP444661-PP444682	0.0120706	0.00378745	3.187
atp4	Strobilanthes sarcorrhiza PQ601285	Triphysaria versicolor PX150095	0.0192134	0.034396	0.558594
atp4	Strobilanthes sarcorrhiza PQ601285	Verbena officinalis PP542011	0.0120669	0.00379213	3.18209
atp4	Triphysaria versicolor PX150095	Verbena officinalis PP542011	0.0112376	0.0288691	0.389261
atp4	Vitex trifolia OK563725-OK563726	Avicennia marina PP908999	0.0128563	NA	NA
atp4	Vitex trifolia OK563725-OK563726	Callicarpa nudiflora PX091360	0.00434337	NA	NA
atp4	Vitex trifolia OK563725-OK563726	Pedicularis chinensis OQ596213	0.00943968	0.00690892	1.3663
atp4	Vitex trifolia OK563725-OK563726	Sesamum indicum PP444661-PP444682	0.0100556	NA	NA
atp4	Vitex trifolia OK563725-OK563726	Strobilanthes sarcorrhiza PQ601285	0.0139407	NA	NA
atp4	Vitex trifolia OK563725-OK563726	Triphysaria versicolor PX150095	0.0119561	0.0202095	0.591606
atp4	Vitex trifolia OK563725-OK563726	Verbena officinalis PP542011	0.0139274	NA	NA
atp6	Avicennia marina PP908999	Pedicularis chinensis OQ596213	NA	0.00712539	0
atp6	Avicennia marina PP908999	Sesamum indicum PP444661-PP444682	0.0207343	0.0096776	2.1425
atp6	Avicennia marina PP908999	Strobilanthes sarcorrhiza PQ601285	0.0689613	0.0629492	1.09551
atp6	Avicennia marina PP908999	Triphysaria versicolor PX150095	0.00337025	0.0163286	0.206402
atp6	Avicennia marina PP908999	Verbena officinalis PP542011	0.0928033	0.147746	0.628129
atp6	Avicennia marina PP908999	Vitex trifolia OK563725-OK563726	0.0300302	0.0639444	0.46963
atp6	Callicarpa nudiflora PX091360	Avicennia marina PP908999	0.0801257	0.141215	0.567403
atp6	Callicarpa nudiflora PX091360	Pedicularis chinensis OQ596213	0.0254816	0.0423681	0.601434
atp6	Callicarpa nudiflora PX091360	Sesamum indicum PP444661-PP444682	0.0389818	0.0511434	0.762205
atp6	Callicarpa nudiflora PX091360	Strobilanthes sarcorrhiza PQ601285	0.0933244	0.141981	0.657302
atp6	Callicarpa nudiflora PX091360	Triphysaria versicolor PX150095	0.0284361	0.0526806	0.539784
atp6	Callicarpa nudiflora PX091360	Verbena officinalis PP542011	0.0759816	0.113005	0.672371
atp6	Callicarpa nudiflora PX091360	Vitex trifolia OK563725-OK563726	0.016463	0.0751509	0.219066
atp6	Elsholtzia blanda PP755340	Avicennia marina PP908999	0.120701	0.233254	0.517464
atp6	Elsholtzia blanda PP755340	Callicarpa nudiflora PX091360	0.0863808	0.182076	0.474421
atp6	Elsholtzia blanda PP755340	Holmskioldia sanguinea	0.0332719	0.0906513	0.367032
atp6	Elsholtzia blanda PP755340	Lavandula angustifolia OR296704	0.0203981	0.0594903	0.342881
atp6	Elsholtzia blanda PP755340	Pedicularis chinensis OQ596213	0.0528449	0.123651	0.427372
atp6	Elsholtzia blanda PP755340	Salvia officinalis OQ001564-OQ001565	0.00275953	0.0832836	0.0331342
atp6	Elsholtzia blanda PP755340	Sesamum indicum PP444661-PP444682	0.0618802	0.144769	0.427441
atp6	Elsholtzia blanda PP755340	Strobilanthes sarcorrhiza PQ601285	0.125371	0.233743	0.536364
atp6	Elsholtzia blanda PP755340	Triphysaria versicolor PX150095	0.0560994	0.135786	0.413145
atp6	Elsholtzia blanda PP755340	Verbena officinalis PP542011	0.135023	0.228283	0.591474
atp6	Elsholtzia blanda PP755340	Vitex trifolia OK563725-OK563726	0.0354837	0.091126	0.389392
atp6	Holmskioldia sanguinea	Avicennia marina PP908999	0.0322533	0.0654576	0.492736
atp6	Holmskioldia sanguinea	Callicarpa nudiflora PX091360	0.01558	0.0308396	0.505194
atp6	Holmskioldia sanguinea	Pedicularis chinensis OQ596213	0.0324602	0.0706022	0.459762
atp6	Holmskioldia sanguinea	Sesamum indicum PP444661-PP444682	0.0338196	0.0716728	0.471861
atp6	Holmskioldia sanguinea	Strobilanthes sarcorrhiza PQ601285	0.0449266	0.0749948	0.599063
atp6	Holmskioldia sanguinea	Triphysaria versicolor PX150095	0.0354619	0.0828681	0.427932
atp6	Holmskioldia sanguinea	Verbena officinalis PP542011	0.0322533	0.0654576	0.492736
atp6	Holmskioldia sanguinea	Vitex trifolia OK563725-OK563726	0.00764594	0.043663	0.175113
atp6	Lavandula angustifolia OR296704	Avicennia marina PP908999	0.0580892	0.139005	0.417893
atp6	Lavandula angustifolia OR296704	Callicarpa nudiflora PX091360	0.0429321	0.127493	0.336741
atp6	Lavandula angustifolia OR296704	Holmskioldia sanguinea	0.0418885	0.108865	0.384777
atp6	Lavandula angustifolia OR296704	Pedicularis chinensis OQ596213	0.0583551	0.144891	0.402752
atp6	Lavandula angustifolia OR296704	Salvia officinalis OQ001564-OQ001565	0.00281033	0.0246029	0.114228
atp6	Lavandula angustifolia OR296704	Sesamum indicum PP444661-PP444682	0.0642685	0.141002	0.455797
atp6	Lavandula angustifolia OR296704	Strobilanthes sarcorrhiza PQ601285	0.0636638	0.143741	0.442905
atp6	Lavandula angustifolia OR296704	Triphysaria versicolor PX150095	0.0616997	0.157803	0.390991
atp6	Lavandula angustifolia OR296704	Verbena officinalis PP542011	0.0580892	0.139005	0.417893
atp6	Lavandula angustifolia OR296704	Vitex trifolia OK563725-OK563726	0.0409418	0.122652	0.333803
atp6	Pedicularis chinensis OQ596213	Triphysaria versicolor PX150095	0.00347281	0.00712539	0.487385
atp6	Pedicularis chinensis OQ596213	Verbena officinalis PP542011	NA	0.00712539	0
atp6	Pedicularis chinensis OQ596213	Vitex trifolia OK563725-OK563726	0.0302143	0.0691079	0.437204
atp6	Salvia officinalis OQ001564-OQ001565	Avicennia marina PP908999	0.0455738	0.129985	0.350609
atp6	Salvia officinalis OQ001564-OQ001565	Callicarpa nudiflora PX091360	0.0286383	0.0999829	0.286432
atp6	Salvia officinalis OQ001564-OQ001565	Holmskioldia sanguinea	0.0232052	0.0934337	0.24836
atp6	Salvia officinalis OQ001564-OQ001565	Pedicularis chinensis OQ596213	0.0455738	0.129985	0.350609
atp6	Salvia officinalis OQ001564-OQ001565	Sesamum indicum PP444661-PP444682	0.0459379	0.138612	0.331414
atp6	Salvia officinalis OQ001564-OQ001565	Strobilanthes sarcorrhiza PQ601285	0.0430942	0.12336	0.349337
atp6	Salvia officinalis OQ001564-OQ001565	Triphysaria versicolor PX150095	0.0524164	0.125407	0.417971
atp6	Salvia officinalis OQ001564-OQ001565	Verbena officinalis PP542011	0.0455738	0.129985	0.350609
atp6	Salvia officinalis OQ001564-OQ001565	Vitex trifolia OK563725-OK563726	0.0228284	0.127604	0.1789
atp6	Sesamum indicum PP444661-PP444682	Pedicularis chinensis OQ596213	0.0098497	0.00974985	1.01024
atp6	Sesamum indicum PP444661-PP444682	Triphysaria versicolor PX150095	0.0129511	0.017514	0.73947
atp6	Sesamum indicum PP444661-PP444682	Verbena officinalis PP542011	0.0124191	0.0226303	0.548781
atp6	Sesamum indicum PP444661-PP444682	Vitex trifolia OK563725-OK563726	0.0311701	0.0698316	0.446361
atp6	Strobilanthes sarcorrhiza PQ601285	Pedicularis chinensis OQ596213	0.0223208	0.0116103	1.9225
atp6	Strobilanthes sarcorrhiza PQ601285	Sesamum indicum PP444661-PP444682	0.0351085	0.0331016	1.06063
atp6	Strobilanthes sarcorrhiza PQ601285	Triphysaria versicolor PX150095	0.0253039	0.0193305	1.30902
atp6	Strobilanthes sarcorrhiza PQ601285	Verbena officinalis PP542011	0.0783278	0.0723565	1.08253
atp6	Strobilanthes sarcorrhiza PQ601285	Vitex trifolia OK563725-OK563726	0.0339166	0.0715184	0.474236
atp6	Triphysaria versicolor PX150095	Verbena officinalis PP542011	0.00337025	0.0163286	0.206402
atp6	Triphysaria versicolor PX150095	Vitex trifolia OK563725-OK563726	0.0333783	0.0815844	0.409126
atp6	Verbena officinalis PP542011	Vitex trifolia OK563725-OK563726	0.0300302	0.0639444	0.46963
atp8	Avicennia marina PP908999	Pedicularis chinensis OQ596213	0.00255447	NA	NA
atp8	Avicennia marina PP908999	Sesamum indicum PP444661-PP444682	0.00254004	NA	NA
atp8	Avicennia marina PP908999	Strobilanthes sarcorrhiza PQ601285	0.0384422	0.0835453	0.460136
atp8	Avicennia marina PP908999	Triphysaria versicolor PX150095	NA	NA	NA
atp8	Avicennia marina PP908999	Verbena officinalis PP542011	NA	NA	NA
atp8	Callicarpa nudiflora PX091360	Avicennia marina PP908999	NA	0.0124066	0
atp8	Callicarpa nudiflora PX091360	Pedicularis chinensis OQ596213	0.00273747	0.00937643	0.291953
atp8	Callicarpa nudiflora PX091360	Sesamum indicum PP444661-PP444682	0.00254004	0.0124066	0.204733
atp8	Callicarpa nudiflora PX091360	Strobilanthes sarcorrhiza PQ601285	0.0389679	0.091541	0.425688
atp8	Callicarpa nudiflora PX091360	Triphysaria versicolor PX150095	NA	0.0124066	0
atp8	Callicarpa nudiflora PX091360	Verbena officinalis PP542011	NA	0.0124066	0
atp8	Elsholtzia blanda PP755340	Avicennia marina PP908999	NA	0.0238885	0
atp8	Elsholtzia blanda PP755340	Callicarpa nudiflora PX091360	NA	0.0289647	0
atp8	Elsholtzia blanda PP755340	Holmskioldia sanguinea	0.00529336	0.0333133	0.158896
atp8	Elsholtzia blanda PP755340	Lavandula angustifolia OR296704	0.110226	0.227355	0.484817
atp8	Elsholtzia blanda PP755340	Pedicularis chinensis OQ596213	0.00273525	0.0283568	0.0964583
atp8	Elsholtzia blanda PP755340	Salvia officinalis OQ001564-OQ001565	0.00767056	NA	NA
atp8	Elsholtzia blanda PP755340	Sesamum indicum PP444661-PP444682	0.00298606	0.0216521	0.137911
atp8	Elsholtzia blanda PP755340	Strobilanthes sarcorrhiza PQ601285	0.0391748	0.115656	0.338719
atp8	Elsholtzia blanda PP755340	Triphysaria versicolor PX150095	NA	0.0238885	0
atp8	Elsholtzia blanda PP755340	Verbena officinalis PP542011	NA	0.0238885	0
atp8	Elsholtzia blanda PP755340	Vitex trifolia OK563725-OK563726	NA	0.0238885	0
atp8	Holmskioldia sanguinea	Avicennia marina PP908999	0.00515345	NA	NA
atp8	Holmskioldia sanguinea	Callicarpa nudiflora PX091360	0.00515345	0.0124066	0.415379
atp8	Holmskioldia sanguinea	Pedicularis chinensis OQ596213	0.00780129	NA	NA
atp8	Holmskioldia sanguinea	Sesamum indicum PP444661-PP444682	0.00769348	NA	NA
atp8	Holmskioldia sanguinea	Strobilanthes sarcorrhiza PQ601285	0.0431376	0.0891397	0.483932
atp8	Holmskioldia sanguinea	Triphysaria versicolor PX150095	0.00515345	NA	NA
atp8	Holmskioldia sanguinea	Verbena officinalis PP542011	0.00515345	NA	NA
atp8	Holmskioldia sanguinea	Vitex trifolia OK563725-OK563726	0.00515345	NA	NA
atp8	Lavandula angustifolia OR296704	Avicennia marina PP908999	0.0726818	0.175628	0.413838
atp8	Lavandula angustifolia OR296704	Callicarpa nudiflora PX091360	0.0731377	0.18439	0.396647
atp8	Lavandula angustifolia OR296704	Holmskioldia sanguinea	0.0777686	0.182281	0.426641
atp8	Lavandula angustifolia OR296704	Pedicularis chinensis OQ596213	0.0752284	0.178707	0.420959
atp8	Lavandula angustifolia OR296704	Salvia officinalis OQ001564-OQ001565	0.0802463	0.144228	0.556385
atp8	Lavandula angustifolia OR296704	Sesamum indicum PP444661-PP444682	0.0760344	0.170976	0.444708
atp8	Lavandula angustifolia OR296704	Strobilanthes sarcorrhiza PQ601285	0.108606	0.302397	0.359151
atp8	Lavandula angustifolia OR296704	Triphysaria versicolor PX150095	0.0726818	0.175628	0.413838
atp8	Lavandula angustifolia OR296704	Verbena officinalis PP542011	0.0726818	0.175628	0.413838
atp8	Lavandula angustifolia OR296704	Vitex trifolia OK563725-OK563726	0.0726818	0.175628	0.413838
atp8	Pedicularis chinensis OQ596213	Triphysaria versicolor PX150095	0.00255447	NA	NA
atp8	Pedicularis chinensis OQ596213	Verbena officinalis PP542011	0.00255447	NA	NA
atp8	Salvia officinalis OQ001564-OQ001565	Avicennia marina PP908999	0.00823272	0.0285382	0.28848
atp8	Salvia officinalis OQ001564-OQ001565	Callicarpa nudiflora PX091360	0.00830078	0.0370553	0.224011
atp8	Salvia officinalis OQ001564-OQ001565	Holmskioldia sanguinea	0.013239	0.0350284	0.377952
atp8	Salvia officinalis OQ001564-OQ001565	Pedicularis chinensis OQ596213	0.0107447	0.0318236	0.337633
atp8	Salvia officinalis OQ001564-OQ001565	Sesamum indicum PP444661-PP444682	0.0110601	0.0277599	0.398418
atp8	Salvia officinalis OQ001564-OQ001565	Strobilanthes sarcorrhiza PQ601285	0.0470665	0.117051	0.402101
atp8	Salvia officinalis OQ001564-OQ001565	Triphysaria versicolor PX150095	0.00823272	0.0285382	0.28848
atp8	Salvia officinalis OQ001564-OQ001565	Verbena officinalis PP542011	0.00823272	0.0285382	0.28848
atp8	Salvia officinalis OQ001564-OQ001565	Vitex trifolia OK563725-OK563726	0.00823272	0.0285382	0.28848
atp8	Sesamum indicum PP444661-PP444682	Pedicularis chinensis OQ596213	0.00546019	NA	NA
atp8	Sesamum indicum PP444661-PP444682	Triphysaria versicolor PX150095	0.00254004	NA	NA
atp8	Sesamum indicum PP444661-PP444682	Verbena officinalis PP542011	0.00254004	NA	NA
atp8	Strobilanthes sarcorrhiza PQ601285	Pedicularis chinensis OQ596213	0.0407772	0.0863214	0.472388
atp8	Strobilanthes sarcorrhiza PQ601285	Sesamum indicum PP444661-PP444682	0.0416349	0.0778587	0.53475
atp8	Strobilanthes sarcorrhiza PQ601285	Triphysaria versicolor PX150095	0.0384422	0.0835453	0.460136
atp8	Strobilanthes sarcorrhiza PQ601285	Verbena officinalis PP542011	0.0384422	0.0835453	0.460136
atp8	Triphysaria versicolor PX150095	Verbena officinalis PP542011	NA	NA	NA
atp8	Vitex trifolia OK563725-OK563726	Avicennia marina PP908999	NA	NA	NA
atp8	Vitex trifolia OK563725-OK563726	Callicarpa nudiflora PX091360	NA	0.0124066	0
atp8	Vitex trifolia OK563725-OK563726	Pedicularis chinensis OQ596213	0.00255447	NA	NA
atp8	Vitex trifolia OK563725-OK563726	Sesamum indicum PP444661-PP444682	0.00254004	NA	NA
atp8	Vitex trifolia OK563725-OK563726	Strobilanthes sarcorrhiza PQ601285	0.0384422	0.0835453	0.460136
atp8	Vitex trifolia OK563725-OK563726	Triphysaria versicolor PX150095	NA	NA	NA
atp8	Vitex trifolia OK563725-OK563726	Verbena officinalis PP542011	NA	NA	NA
atp9	Avicennia marina PP908999	Lavandula angustifolia OR296704	NA	0.459422	0
atp9	Avicennia marina PP908999	Pedicularis chinensis OQ596213	NA	0.0610148	0
atp9	Avicennia marina PP908999	Strobilanthes sarcorrhiza PQ601285	0.0062753	0.186889	0.0335777
atp9	Avicennia marina PP908999	Triphysaria versicolor PX150095	NA	0.201407	0
atp9	Avicennia marina PP908999	Verbena officinalis PP542011	0.00634232	0.0324622	0.195376
atp9	Callicarpa nudiflora PX091360	Avicennia marina PP908999	NA	0.0490378	0
atp9	Callicarpa nudiflora PX091360	Lavandula angustifolia OR296704	NA	0.41029	0
atp9	Callicarpa nudiflora PX091360	Pedicularis chinensis OQ596213	NA	0.0691697	0
atp9	Callicarpa nudiflora PX091360	Strobilanthes sarcorrhiza PQ601285	0.00630364	0.252359	0.0249788
atp9	Callicarpa nudiflora PX091360	Triphysaria versicolor PX150095	NA	0.149681	0
atp9	Callicarpa nudiflora PX091360	Verbena officinalis PP542011	0.00605956	0.0563087	0.107613
atp9	Elsholtzia blanda PP755340	Avicennia marina PP908999	NA	0.465073	0
atp9	Elsholtzia blanda PP755340	Callicarpa nudiflora PX091360	NA	0.512379	0
atp9	Elsholtzia blanda PP755340	Holmskioldia sanguinea	NA	0.454033	0
atp9	Elsholtzia blanda PP755340	Lavandula angustifolia OR296704	NA	0.203099	0
atp9	Elsholtzia blanda PP755340	Pedicularis chinensis OQ596213	NA	0.466232	0
atp9	Elsholtzia blanda PP755340	Salvia officinalis OQ001564-OQ001565	NA	0.100407	0
atp9	Elsholtzia blanda PP755340	Strobilanthes sarcorrhiza PQ601285	0.00596913	0.538311	0.0110886
atp9	Elsholtzia blanda PP755340	Triphysaria versicolor PX150095	NA	0.501103	0
atp9	Elsholtzia blanda PP755340	Verbena officinalis PP542011	0.00600863	0.493653	0.0121718
atp9	Elsholtzia blanda PP755340	Vitex trifolia OK563725-OK563726	NA	0.354389	0
atp9	Holmskioldia sanguinea	Avicennia marina PP908999	NA	0.277614	0
atp9	Holmskioldia sanguinea	Callicarpa nudiflora PX091360	NA	0.243706	0
atp9	Holmskioldia sanguinea	Lavandula angustifolia OR296704	NA	0.402114	0
atp9	Holmskioldia sanguinea	Pedicularis chinensis OQ596213	NA	0.313236	0
atp9	Holmskioldia sanguinea	Strobilanthes sarcorrhiza PQ601285	0.00607065	0.430601	0.0140981
atp9	Holmskioldia sanguinea	Triphysaria versicolor PX150095	NA	0.297087	0
atp9	Holmskioldia sanguinea	Verbena officinalis PP542011	0.00626495	0.291645	0.0214814
atp9	Holmskioldia sanguinea	Vitex trifolia OK563725-OK563726	NA	0.186221	0
atp9	Pedicularis chinensis OQ596213	Lavandula angustifolia OR296704	NA	0.430306	0
atp9	Pedicularis chinensis OQ596213	Triphysaria versicolor PX150095	NA	0.142699	0
atp9	Pedicularis chinensis OQ596213	Verbena officinalis PP542011	0.00616943	0.0715003	0.0862854
atp9	Salvia officinalis OQ001564-OQ001565	Avicennia marina PP908999	NA	0.463332	0
atp9	Salvia officinalis OQ001564-OQ001565	Callicarpa nudiflora PX091360	NA	0.513818	0
atp9	Salvia officinalis OQ001564-OQ001565	Holmskioldia sanguinea	NA	0.458848	0
atp9	Salvia officinalis OQ001564-OQ001565	Lavandula angustifolia OR296704	NA	0.234264	0
atp9	Salvia officinalis OQ001564-OQ001565	Pedicularis chinensis OQ596213	NA	0.46183	0
atp9	Salvia officinalis OQ001564-OQ001565	Strobilanthes sarcorrhiza PQ601285	0.00606754	0.436426	0.0139028
atp9	Salvia officinalis OQ001564-OQ001565	Triphysaria versicolor PX150095	NA	0.526212	0
atp9	Salvia officinalis OQ001564-OQ001565	Verbena officinalis PP542011	0.00600863	0.491635	0.0122217
atp9	Salvia officinalis OQ001564-OQ001565	Vitex trifolia OK563725-OK563726	NA	0.358763	0
atp9	Sesamum indicum PP444661-PP444682	Avicennia marina PP908999	NA	0.075432	0
atp9	Sesamum indicum PP444661-PP444682	Callicarpa nudiflora PX091360	NA	0.0713119	0
atp9	Sesamum indicum PP444661-PP444682	Elsholtzia blanda PP755340	NA	0.465073	0
atp9	Sesamum indicum PP444661-PP444682	Holmskioldia sanguinea	NA	0.277614	0
atp9	Sesamum indicum PP444661-PP444682	Lavandula angustifolia OR296704	NA	0.459422	0
atp9	Sesamum indicum PP444661-PP444682	Pedicularis chinensis OQ596213	NA	0.107033	0
atp9	Sesamum indicum PP444661-PP444682	Salvia officinalis OQ001564-OQ001565	NA	0.463332	0
atp9	Sesamum indicum PP444661-PP444682	Strobilanthes sarcorrhiza PQ601285	0.00617905	0.290863	0.0212439
atp9	Sesamum indicum PP444661-PP444682	Triphysaria versicolor PX150095	NA	0.187359	0
atp9	Sesamum indicum PP444661-PP444682	Verbena officinalis PP542011	0.00634232	0.0324622	0.195376
atp9	Sesamum indicum PP444661-PP444682	Vitex trifolia OK563725-OK563726	NA	0.199812	0
atp9	Strobilanthes sarcorrhiza PQ601285	Lavandula angustifolia OR296704	0.00603674	0.565841	0.0106686
atp9	Strobilanthes sarcorrhiza PQ601285	Pedicularis chinensis OQ596213	0.00635448	0.262884	0.0241722
atp9	Strobilanthes sarcorrhiza PQ601285	Triphysaria versicolor PX150095	0.00606754	0.376993	0.0160946
atp9	Strobilanthes sarcorrhiza PQ601285	Verbena officinalis PP542011	0.012659	0.230459	0.0549296
atp9	Triphysaria versicolor PX150095	Lavandula angustifolia OR296704	NA	0.364882	0
atp9	Triphysaria versicolor PX150095	Verbena officinalis PP542011	0.00596246	0.218075	0.0273414
atp9	Verbena officinalis PP542011	Lavandula angustifolia OR296704	0.00597974	0.488005	0.0122534
atp9	Vitex trifolia OK563725-OK563726	Avicennia marina PP908999	NA	0.199812	0
atp9	Vitex trifolia OK563725-OK563726	Callicarpa nudiflora PX091360	NA	0.234003	0
atp9	Vitex trifolia OK563725-OK563726	Lavandula angustifolia OR296704	NA	0.41029	0
atp9	Vitex trifolia OK563725-OK563726	Pedicularis chinensis OQ596213	NA	0.247271	0
atp9	Vitex trifolia OK563725-OK563726	Strobilanthes sarcorrhiza PQ601285	0.00600379	0.363425	0.01652
atp9	Vitex trifolia OK563725-OK563726	Triphysaria versicolor PX150095	NA	0.349806	0
atp9	Vitex trifolia OK563725-OK563726	Verbena officinalis PP542011	0.00596246	0.214257	0.0278285
ccmB	Avicennia marina PP908999	Verbena officinalis PP542011	0.019421	NA	NA
ccmB	Callicarpa nudiflora PX091360	Avicennia marina PP908999	0.0219911	NA	NA
ccmB	Callicarpa nudiflora PX091360	Pedicularis chinensis OQ596213	0.0135358	0.0119506	1.13265
ccmB	Callicarpa nudiflora PX091360	Sesamum indicum PP444661-PP444682	0.00411007	0.00783279	0.524726
ccmB	Callicarpa nudiflora PX091360	Strobilanthes sarcorrhiza PQ601285	0.0993566	0.0165329	6.00961
ccmB	Callicarpa nudiflora PX091360	Triphysaria versicolor PX150095	0.00962068	0.00510066	1.88617
ccmB	Callicarpa nudiflora PX091360	Verbena officinalis PP542011	0.00618228	NA	NA
ccmB	Elsholtzia blanda PP755340	Avicennia marina PP908999	0.0196872	0.0130932	1.50362
ccmB	Elsholtzia blanda PP755340	Callicarpa nudiflora PX091360	0.00204811	0.0157052	0.13041
ccmB	Elsholtzia blanda PP755340	Holmskioldia sanguinea	NA	0.0171474	0
ccmB	Elsholtzia blanda PP755340	Lavandula angustifolia OR296704	0.00205064	NA	NA
ccmB	Elsholtzia blanda PP755340	Pedicularis chinensis OQ596213	0.0114535	0.022966	0.498715
ccmB	Elsholtzia blanda PP755340	Salvia officinalis OQ001564-OQ001565	NA	NA	NA
ccmB	Elsholtzia blanda PP755340	Sesamum indicum PP444661-PP444682	0.00205189	0.02355	0.0871292
ccmB	Elsholtzia blanda PP755340	Strobilanthes sarcorrhiza PQ601285	0.0973583	0.0302215	3.22149
ccmB	Elsholtzia blanda PP755340	Triphysaria versicolor PX150095	0.00728946	0.0149307	0.48822
ccmB	Elsholtzia blanda PP755340	Verbena officinalis PP542011	0.00411517	0.0155832	0.264077
ccmB	Elsholtzia blanda PP755340	Vitex trifolia OK563725-OK563726	NA	0.0235949	0
ccmB	Holmskioldia sanguinea	Avicennia marina PP908999	0.0191028	0.00718911	2.65718
ccmB	Holmskioldia sanguinea	Callicarpa nudiflora PX091360	0.00216969	0.00647536	0.335068
ccmB	Holmskioldia sanguinea	Pedicularis chinensis OQ596213	0.0109466	0.0194781	0.561996
ccmB	Holmskioldia sanguinea	Sesamum indicum PP444661-PP444682	0.00227439	0.0114365	0.198872
ccmB	Holmskioldia sanguinea	Strobilanthes sarcorrhiza PQ601285	0.0962815	0.0238775	4.0323
ccmB	Holmskioldia sanguinea	Triphysaria versicolor PX150095	0.00667728	0.0123383	0.541184
ccmB	Holmskioldia sanguinea	Verbena officinalis PP542011	0.00456359	0.00568789	0.802334
ccmB	Holmskioldia sanguinea	Vitex trifolia OK563725-OK563726	NA	0.0129009	0
ccmB	Lavandula angustifolia OR296704	Avicennia marina PP908999	0.0222846	0.0124777	1.78596
ccmB	Lavandula angustifolia OR296704	Callicarpa nudiflora PX091360	0.00410758	0.0156927	0.26175
ccmB	Lavandula angustifolia OR296704	Holmskioldia sanguinea	0.0023483	0.0158844	0.147837
ccmB	Lavandula angustifolia OR296704	Pedicularis chinensis OQ596213	0.0139642	0.0222237	0.62835
ccmB	Lavandula angustifolia OR296704	Salvia officinalis OQ001564-OQ001565	0.00205064	NA	NA
ccmB	Lavandula angustifolia OR296704	Sesamum indicum PP444661-PP444682	0.00411517	0.0235315	0.174879
ccmB	Lavandula angustifolia OR296704	Strobilanthes sarcorrhiza PQ601285	0.100271	0.0298462	3.3596
ccmB	Lavandula angustifolia OR296704	Triphysaria versicolor PX150095	0.00983383	0.014659	0.670841
ccmB	Lavandula angustifolia OR296704	Verbena officinalis PP542011	0.00619	0.0155709	0.397536
ccmB	Lavandula angustifolia OR296704	Vitex trifolia OK563725-OK563726	0.00205064	0.0235755	0.0869818
ccmB	Pedicularis chinensis OQ596213	Avicennia marina PP908999	0.0258869	0.0138954	1.86298
ccmB	Pedicularis chinensis OQ596213	Triphysaria versicolor PX150095	0.00412105	0.00775352	0.531507
ccmB	Pedicularis chinensis OQ596213	Verbena officinalis PP542011	0.0110327	0.0126177	0.874383
ccmB	Salvia officinalis OQ001564-OQ001565	Avicennia marina PP908999	0.0196872	0.0130932	1.50362
ccmB	Salvia officinalis OQ001564-OQ001565	Callicarpa nudiflora PX091360	0.00204811	0.0157052	0.13041
ccmB	Salvia officinalis OQ001564-OQ001565	Holmskioldia sanguinea	NA	0.0171474	0
ccmB	Salvia officinalis OQ001564-OQ001565	Pedicularis chinensis OQ596213	0.0114535	0.022966	0.498715
ccmB	Salvia officinalis OQ001564-OQ001565	Sesamum indicum PP444661-PP444682	0.00205189	0.02355	0.0871292
ccmB	Salvia officinalis OQ001564-OQ001565	Strobilanthes sarcorrhiza PQ601285	0.0973583	0.0302215	3.22149
ccmB	Salvia officinalis OQ001564-OQ001565	Triphysaria versicolor PX150095	0.00728946	0.0149307	0.48822
ccmB	Salvia officinalis OQ001564-OQ001565	Verbena officinalis PP542011	0.00411517	0.0155832	0.264077
ccmB	Salvia officinalis OQ001564-OQ001565	Vitex trifolia OK563725-OK563726	NA	0.0235949	0
ccmB	Sesamum indicum PP444661-PP444682	Avicennia marina PP908999	0.017224	0.00681791	2.52629
ccmB	Sesamum indicum PP444661-PP444682	Pedicularis chinensis OQ596213	0.00845124	0.00714176	1.18336
ccmB	Sesamum indicum PP444661-PP444682	Triphysaria versicolor PX150095	0.00470784	0.0106095	0.443739
ccmB	Sesamum indicum PP444661-PP444682	Verbena officinalis PP542011	0.002054	0.00777178	0.264289
ccmB	Strobilanthes sarcorrhiza PQ601285	Avicennia marina PP908999	0.10714	0.0172944	6.19507
ccmB	Strobilanthes sarcorrhiza PQ601285	Pedicularis chinensis OQ596213	0.0977218	0.0310347	3.14879
ccmB	Strobilanthes sarcorrhiza PQ601285	Sesamum indicum PP444661-PP444682	0.0941991	0.023719	3.97146
ccmB	Strobilanthes sarcorrhiza PQ601285	Triphysaria versicolor PX150095	0.0992198	0.0235182	4.21886
ccmB	Strobilanthes sarcorrhiza PQ601285	Verbena officinalis PP542011	0.0967041	0.0166291	5.81536
ccmB	Triphysaria versicolor PX150095	Avicennia marina PP908999	0.0216895	0.00674368	3.21628
ccmB	Triphysaria versicolor PX150095	Verbena officinalis PP542011	0.00708594	0.00527576	1.34311
ccmB	Vitex trifolia OK563725-OK563726	Avicennia marina PP908999	0.0197736	0.00647838	3.05224
ccmB	Vitex trifolia OK563725-OK563726	Callicarpa nudiflora PX091360	0.00204811	0.00784768	0.260983
ccmB	Vitex trifolia OK563725-OK563726	Pedicularis chinensis OQ596213	0.0112662	0.0178443	0.63136
ccmB	Vitex trifolia OK563725-OK563726	Sesamum indicum PP444661-PP444682	0.00205189	0.0155955	0.131569
ccmB	Vitex trifolia OK563725-OK563726	Strobilanthes sarcorrhiza PQ601285	0.096984	0.0235831	4.11244
ccmB	Vitex trifolia OK563725-OK563726	Triphysaria versicolor PX150095	0.00720557	0.0101694	0.708553
ccmB	Vitex trifolia OK563725-OK563726	Verbena officinalis PP542011	0.00411517	0.00778708	0.528461
ccmFc	Avicennia marina PP908999	Pedicularis chinensis OQ596213	0.0329913	0.0137965	2.39129
ccmFc	Avicennia marina PP908999	Sesamum indicum PP444661-PP444682	0.0237924	0.0113831	2.09016
ccmFc	Avicennia marina PP908999	Strobilanthes sarcorrhiza PQ601285	0.030786	0.0402938	0.764037
ccmFc	Avicennia marina PP908999	Triphysaria versicolor PX150095	0.034425	0.0144101	2.38895
ccmFc	Callicarpa nudiflora PX091360	Avicennia marina PP908999	0.0331785	0.012843	2.5834
ccmFc	Callicarpa nudiflora PX091360	Pedicularis chinensis OQ596213	0.0181578	0.0115444	1.57287
ccmFc	Callicarpa nudiflora PX091360	Sesamum indicum PP444661-PP444682	0.0183311	0.0101868	1.79949
ccmFc	Callicarpa nudiflora PX091360	Strobilanthes sarcorrhiza PQ601285	0.0379085	0.0501049	0.756582
ccmFc	Callicarpa nudiflora PX091360	Triphysaria versicolor PX150095	0.0189465	0.0120431	1.57322
ccmFc	Elsholtzia blanda PP755340	Avicennia marina PP908999	0.0383251	0.0261151	1.46754
ccmFc	Elsholtzia blanda PP755340	Callicarpa nudiflora PX091360	0.00464009	0.0205621	0.225662
ccmFc	Elsholtzia blanda PP755340	Holmskioldia sanguinea	0.00934086	0.032249	0.289648
ccmFc	Elsholtzia blanda PP755340	Lavandula angustifolia OR296704	0.0116865	0.0186164	0.627754
ccmFc	Elsholtzia blanda PP755340	Pedicularis chinensis OQ596213	0.0233374	0.0205539	1.13543
ccmFc	Elsholtzia blanda PP755340	Salvia officinalis OQ001564-OQ001565	0.00722955	0.0158261	0.456811
ccmFc	Elsholtzia blanda PP755340	Sesamum indicum PP444661-PP444682	0.0235466	0.0195394	1.20509
ccmFc	Elsholtzia blanda PP755340	Strobilanthes sarcorrhiza PQ601285	0.0435733	0.0593974	0.73359
ccmFc	Elsholtzia blanda PP755340	Triphysaria versicolor PX150095	0.0213695	0.0198897	1.0744
ccmFc	Elsholtzia blanda PP755340	Vitex trifolia OK563725-OK563726	0.00719322	0.0312725	0.230017
ccmFc	Holmskioldia sanguinea	Avicennia marina PP908999	0.0358372	0.0284875	1.258
ccmFc	Holmskioldia sanguinea	Callicarpa nudiflora PX091360	0.00466322	0.0258898	0.180118
ccmFc	Holmskioldia sanguinea	Pedicularis chinensis OQ596213	0.0226545	0.0213054	1.06332
ccmFc	Holmskioldia sanguinea	Sesamum indicum PP444661-PP444682	0.0211309	0.0195527	1.08072
ccmFc	Holmskioldia sanguinea	Strobilanthes sarcorrhiza PQ601285	0.0408156	0.0596015	0.684808
ccmFc	Holmskioldia sanguinea	Triphysaria versicolor PX150095	0.0236463	0.0222134	1.06451
ccmFc	Holmskioldia sanguinea	Vitex trifolia OK563725-OK563726	0.00372587	0.0125213	0.297563
ccmFc	Lavandula angustifolia OR296704	Avicennia marina PP908999	0.0322255	0.0273538	1.1781
ccmFc	Lavandula angustifolia OR296704	Callicarpa nudiflora PX091360	0.00327933	0.0178228	0.183997
ccmFc	Lavandula angustifolia OR296704	Holmskioldia sanguinea	0.00823236	0.0302563	0.272087
ccmFc	Lavandula angustifolia OR296704	Pedicularis chinensis OQ596213	0.0127293	0.00677956	1.87761
ccmFc	Lavandula angustifolia OR296704	Salvia officinalis OQ001564-OQ001565	0.00353333	0.00467021	0.756568
ccmFc	Lavandula angustifolia OR296704	Sesamum indicum PP444661-PP444682	0.0249423	0.0058877	4.23634
ccmFc	Lavandula angustifolia OR296704	Strobilanthes sarcorrhiza PQ601285	0.0417456	0.0546938	0.76326
ccmFc	Lavandula angustifolia OR296704	Triphysaria versicolor PX150095	0.0350254	0.0548024	0.639121
ccmFc	Lavandula angustifolia OR296704	Vitex trifolia OK563725-OK563726	0.00634231	0.0279798	0.226674
ccmFc	Pedicularis chinensis OQ596213	Triphysaria versicolor PX150095	0.00198503	NA	NA
ccmFc	Salvia officinalis OQ001564-OQ001565	Avicennia marina PP908999	0.0379937	0.02118	1.79385
ccmFc	Salvia officinalis OQ001564-OQ001565	Callicarpa nudiflora PX091360	0.00478896	0.0155405	0.30816
ccmFc	Salvia officinalis OQ001564-OQ001565	Holmskioldia sanguinea	0.00930167	0.0270799	0.34349
ccmFc	Salvia officinalis OQ001564-OQ001565	Pedicularis chinensis OQ596213	0.0211865	0.0114656	1.84783
ccmFc	Salvia officinalis OQ001564-OQ001565	Sesamum indicum PP444661-PP444682	0.0230921	0.0103607	2.22883
ccmFc	Salvia officinalis OQ001564-OQ001565	Strobilanthes sarcorrhiza PQ601285	0.0399189	0.0512552	0.778825
ccmFc	Salvia officinalis OQ001564-OQ001565	Triphysaria versicolor PX150095	0.0228974	0.0121783	1.88018
ccmFc	Salvia officinalis OQ001564-OQ001565	Vitex trifolia OK563725-OK563726	0.00795972	0.0171118	0.465159
ccmFc	Sesamum indicum PP444661-PP444682	Pedicularis chinensis OQ596213	0.0181724	0.00221292	8.21194
ccmFc	Sesamum indicum PP444661-PP444682	Triphysaria versicolor PX150095	0.0189661	0.00230594	8.22488
ccmFc	Strobilanthes sarcorrhiza PQ601285	Pedicularis chinensis OQ596213	0.0348653	0.0465731	0.748613
ccmFc	Strobilanthes sarcorrhiza PQ601285	Sesamum indicum PP444661-PP444682	0.0284475	0.0386251	0.736503
ccmFc	Strobilanthes sarcorrhiza PQ601285	Triphysaria versicolor PX150095	0.0364163	0.0486123	0.749116
ccmFc	Verbena officinalis PP542011	Avicennia marina PP908999	0.0308572	0.0183033	1.68588
ccmFc	Verbena officinalis PP542011	Callicarpa nudiflora PX091360	0.0189154	0.0133485	1.41705
ccmFc	Verbena officinalis PP542011	Elsholtzia blanda PP755340	0.0238432	0.0297954	0.800231
ccmFc	Verbena officinalis PP542011	Holmskioldia sanguinea	0.0214711	0.0297951	0.720624
ccmFc	Verbena officinalis PP542011	Lavandula angustifolia OR296704	0.0271288	0.0355738	0.762607
ccmFc	Verbena officinalis PP542011	Pedicularis chinensis OQ596213	0.0235765	0.0178726	1.31914
ccmFc	Verbena officinalis PP542011	Salvia officinalis OQ001564-OQ001565	0.0235716	0.0223252	1.05583
ccmFc	Verbena officinalis PP542011	Sesamum indicum PP444661-PP444682	0.0167719	0.0141348	1.18657
ccmFc	Verbena officinalis PP542011	Strobilanthes sarcorrhiza PQ601285	0.0358389	0.0526397	0.680835
ccmFc	Verbena officinalis PP542011	Triphysaria versicolor PX150095	0.0245971	0.0186668	1.31769
ccmFc	Verbena officinalis PP542011	Vitex trifolia OK563725-OK563726	0.0194385	0.0186715	1.04107
ccmFc	Vitex trifolia OK563725-OK563726	Avicennia marina PP908999	0.0337532	0.0173518	1.94522
ccmFc	Vitex trifolia OK563725-OK563726	Callicarpa nudiflora PX091360	0.00296989	0.010135	0.293034
ccmFc	Vitex trifolia OK563725-OK563726	Pedicularis chinensis OQ596213	0.0203537	0.0185637	1.09642
ccmFc	Vitex trifolia OK563725-OK563726	Sesamum indicum PP444661-PP444682	0.0207697	0.0108909	1.90706
ccmFc	Vitex trifolia OK563725-OK563726	Strobilanthes sarcorrhiza PQ601285	0.0384834	0.0574699	0.669626
ccmFc	Vitex trifolia OK563725-OK563726	Triphysaria versicolor PX150095	0.021247	0.0193324	1.09904
ccmFn	Avicennia marina PP908999	Pedicularis chinensis OQ596213	0.0306015	0.032222	0.949708
ccmFn	Avicennia marina PP908999	Sesamum indicum PP444661-PP444682	0.0256951	0.0339646	0.756524
ccmFn	Avicennia marina PP908999	Strobilanthes sarcorrhiza PQ601285	0.0774184	0.0769094	1.00662
ccmFn	Avicennia marina PP908999	Triphysaria versicolor PX150095	0.0306704	0.0418743	0.73244
ccmFn	Avicennia marina PP908999	Verbena officinalis PP542011	0.027964	0.0369544	0.756717
ccmFn	Callicarpa nudiflora PX091360	Avicennia marina PP908999	0.028749	0.04312	0.66672
ccmFn	Callicarpa nudiflora PX091360	Pedicularis chinensis OQ596213	0.0119656	0.0211968	0.564501
ccmFn	Callicarpa nudiflora PX091360	Sesamum indicum PP444661-PP444682	0.0082369	0.0182433	0.451503
ccmFn	Callicarpa nudiflora PX091360	Strobilanthes sarcorrhiza PQ601285	0.07426	0.0796745	0.932043
ccmFn	Callicarpa nudiflora PX091360	Triphysaria versicolor PX150095	0.0122063	0.0173012	0.705517
ccmFn	Callicarpa nudiflora PX091360	Verbena officinalis PP542011	0.0126629	0.0215342	0.588037
ccmFn	Elsholtzia blanda PP755340	Avicennia marina PP908999	0.0316143	0.0398242	0.793846
ccmFn	Elsholtzia blanda PP755340	Callicarpa nudiflora PX091360	0.00254639	0.00365535	0.69662
ccmFn	Elsholtzia blanda PP755340	Holmskioldia sanguinea	0.00698683	0.00468522	1.49125
ccmFn	Elsholtzia blanda PP755340	Lavandula angustifolia OR296704	0.00333854	NA	NA
ccmFn	Elsholtzia blanda PP755340	Pedicularis chinensis OQ596213	0.0147514	0.0188792	0.781358
ccmFn	Elsholtzia blanda PP755340	Salvia officinalis OQ001564-OQ001565	0.00145992	NA	NA
ccmFn	Elsholtzia blanda PP755340	Sesamum indicum PP444661-PP444682	0.0107501	0.0169087	0.63577
ccmFn	Elsholtzia blanda PP755340	Strobilanthes sarcorrhiza PQ601285	0.0777358	0.0773295	1.00525
ccmFn	Elsholtzia blanda PP755340	Triphysaria versicolor PX150095	0.0148385	0.0208904	0.710303
ccmFn	Elsholtzia blanda PP755340	Verbena officinalis PP542011	0.015446	0.019196	0.80465
ccmFn	Elsholtzia blanda PP755340	Vitex trifolia OK563725-OK563726	0.0270664	0.0277001	0.977122
ccmFn	Holmskioldia sanguinea	Avicennia marina PP908999	0.0355034	0.0462993	0.766824
ccmFn	Holmskioldia sanguinea	Callicarpa nudiflora PX091360	0.00623183	0.0092763	0.671801
ccmFn	Holmskioldia sanguinea	Pedicularis chinensis OQ596213	0.0184769	0.0248467	0.743636
ccmFn	Holmskioldia sanguinea	Sesamum indicum PP444661-PP444682	0.0146867	0.0218403	0.672456
ccmFn	Holmskioldia sanguinea	Strobilanthes sarcorrhiza PQ601285	0.0824856	0.0850836	0.969465
ccmFn	Holmskioldia sanguinea	Triphysaria versicolor PX150095	0.0185779	0.0269065	0.690461
ccmFn	Holmskioldia sanguinea	Verbena officinalis PP542011	0.0191848	0.025116	0.763847
ccmFn	Holmskioldia sanguinea	Vitex trifolia OK563725-OK563726	0.0276137	0.0369068	0.7482
ccmFn	Lavandula angustifolia OR296704	Avicennia marina PP908999	0.0350132	0.0384393	0.910872
ccmFn	Lavandula angustifolia OR296704	Callicarpa nudiflora PX091360	0.00591244	0.00371394	1.59196
ccmFn	Lavandula angustifolia OR296704	Holmskioldia sanguinea	0.00852551	0.00472779	1.80327
ccmFn	Lavandula angustifolia OR296704	Pedicularis chinensis OQ596213	0.0177035	0.019523	0.906803
ccmFn	Lavandula angustifolia OR296704	Salvia officinalis OQ001564-OQ001565	0.00333854	NA	NA
ccmFn	Lavandula angustifolia OR296704	Sesamum indicum PP444661-PP444682	0.0140599	0.0161672	0.869657
ccmFn	Lavandula angustifolia OR296704	Strobilanthes sarcorrhiza PQ601285	0.0796566	0.0771658	1.03228
ccmFn	Lavandula angustifolia OR296704	Triphysaria versicolor PX150095	0.0178193	0.0215541	0.826724
ccmFn	Lavandula angustifolia OR296704	Verbena officinalis PP542011	0.0187923	0.0185551	1.01279
ccmFn	Lavandula angustifolia OR296704	Vitex trifolia OK563725-OK563726	0.0286566	0.02762	1.03753
ccmFn	Pedicularis chinensis OQ596213	Triphysaria versicolor PX150095	0.00151224	0.00744251	0.203189
ccmFn	Pedicularis chinensis OQ596213	Verbena officinalis PP542011	0.0139702	0.0169626	0.823588
ccmFn	Salvia officinalis OQ001564-OQ001565	Avicennia marina PP908999	0.0334158	0.0386517	0.864536
ccmFn	Salvia officinalis OQ001564-OQ001565	Callicarpa nudiflora PX091360	0.00433218	0.00351499	1.23248
ccmFn	Salvia officinalis OQ001564-OQ001565	Holmskioldia sanguinea	0.00698683	0.00468522	1.49125
ccmFn	Salvia officinalis OQ001564-OQ001565	Pedicularis chinensis OQ596213	0.0161639	0.0194773	0.82988
ccmFn	Salvia officinalis OQ001564-OQ001565	Sesamum indicum PP444661-PP444682	0.0125157	0.0160553	0.779539
ccmFn	Salvia officinalis OQ001564-OQ001565	Strobilanthes sarcorrhiza PQ601285	0.0797624	0.0737154	1.08203
ccmFn	Salvia officinalis OQ001564-OQ001565	Triphysaria versicolor PX150095	0.0162713	0.0214842	0.757361
ccmFn	Salvia officinalis OQ001564-OQ001565	Verbena officinalis PP542011	0.0172109	0.0185338	0.928623
ccmFn	Salvia officinalis OQ001564-OQ001565	Vitex trifolia OK563725-OK563726	0.0270664	0.0277001	0.977122
ccmFn	Sesamum indicum PP444661-PP444682	Pedicularis chinensis OQ596213	0.0117774	0.0139977	0.841383
ccmFn	Sesamum indicum PP444661-PP444682	Triphysaria versicolor PX150095	0.0119031	0.0161915	0.735146
ccmFn	Sesamum indicum PP444661-PP444682	Verbena officinalis PP542011	0.00990315	0.00739101	1.33989
ccmFn	Strobilanthes sarcorrhiza PQ601285	Pedicularis chinensis OQ596213	0.0744678	0.0790297	0.942277
ccmFn	Strobilanthes sarcorrhiza PQ601285	Sesamum indicum PP444661-PP444682	0.0734003	0.0699178	1.04981
ccmFn	Strobilanthes sarcorrhiza PQ601285	Triphysaria versicolor PX150095	0.0762961	0.0823306	0.926705
ccmFn	Strobilanthes sarcorrhiza PQ601285	Verbena officinalis PP542011	0.0752849	0.0729564	1.03192
ccmFn	Triphysaria versicolor PX150095	Verbena officinalis PP542011	0.0140943	0.0191481	0.736065
ccmFn	Vitex trifolia OK563725-OK563726	Avicennia marina PP908999	0.0565335	0.0713498	0.792342
ccmFn	Vitex trifolia OK563725-OK563726	Callicarpa nudiflora PX091360	0.026205	0.0332641	0.787786
ccmFn	Vitex trifolia OK563725-OK563726	Pedicularis chinensis OQ596213	0.0385449	0.0447545	0.861253
ccmFn	Vitex trifolia OK563725-OK563726	Sesamum indicum PP444661-PP444682	0.0348813	0.0464459	0.75101
ccmFn	Vitex trifolia OK563725-OK563726	Strobilanthes sarcorrhiza PQ601285	0.101617	0.102519	0.991203
ccmFn	Vitex trifolia OK563725-OK563726	Triphysaria versicolor PX150095	0.0388931	0.0516089	0.753613
ccmFn	Vitex trifolia OK563725-OK563726	Verbena officinalis PP542011	0.036673	0.048616	0.75434
cob	Avicennia marina PP908999	Pedicularis chinensis OQ596213	0.00868563	0.0416957	0.20831
cob	Avicennia marina PP908999	Sesamum indicum PP444661-PP444682	0.018536	0.0365776	0.50676
cob	Avicennia marina PP908999	Strobilanthes sarcorrhiza PQ601285	0.0144863	0.0584463	0.247857
cob	Avicennia marina PP908999	Triphysaria versicolor PX150095	0.00874163	0.0316052	0.276588
cob	Avicennia marina PP908999	Verbena officinalis PP542011	0.00515783	0.00815527	0.632454
cob	Callicarpa nudiflora PX091360	Avicennia marina PP908999	0.00707506	0.0173624	0.407492
cob	Callicarpa nudiflora PX091360	Pedicularis chinensis OQ596213	0.00530358	0.0201672	0.262981
cob	Callicarpa nudiflora PX091360	Sesamum indicum PP444661-PP444682	0.00728908	0.0088781	0.821018
cob	Callicarpa nudiflora PX091360	Strobilanthes sarcorrhiza PQ601285	0.016685	0.0496896	0.335785
cob	Callicarpa nudiflora PX091360	Triphysaria versicolor PX150095	0.00858789	0.0209107	0.410694
cob	Callicarpa nudiflora PX091360	Verbena officinalis PP542011	0.00361393	0.00704203	0.513195
cob	Elsholtzia blanda PP755340	Avicennia marina PP908999	0.00374948	0.0134052	0.279703
cob	Elsholtzia blanda PP755340	Callicarpa nudiflora PX091360	NA	0.00892532	0
cob	Elsholtzia blanda PP755340	Holmskioldia sanguinea	0.00113704	0.0216687	0.0524738
cob	Elsholtzia blanda PP755340	Lavandula angustifolia OR296704	0.00209553	0.00448028	0.467723
cob	Elsholtzia blanda PP755340	Pedicularis chinensis OQ596213	0.00558673	0.0256201	0.21806
cob	Elsholtzia blanda PP755340	Salvia officinalis OQ001564-OQ001565	NA	0.00445983	0
cob	Elsholtzia blanda PP755340	Sesamum indicum PP444661-PP444682	0.0136841	0.0175085	0.781568
cob	Elsholtzia blanda PP755340	Strobilanthes sarcorrhiza PQ601285	0.0156463	0.07641	0.204768
cob	Elsholtzia blanda PP755340	Triphysaria versicolor PX150095	0.00885487	0.0266297	0.332519
cob	Elsholtzia blanda PP755340	Verbena officinalis PP542011	0.00347956	0.00951746	0.365597
cob	Elsholtzia blanda PP755340	Vitex trifolia OK563725-OK563726	0.00119507	0.00878464	0.136041
cob	Holmskioldia sanguinea	Avicennia marina PP908999	0.00339362	0.022159	0.153148
cob	Holmskioldia sanguinea	Callicarpa nudiflora PX091360	0.00109265	0.016521	0.0661372
cob	Holmskioldia sanguinea	Pedicularis chinensis OQ596213	0.00658188	0.0374589	0.17571
cob	Holmskioldia sanguinea	Sesamum indicum PP444661-PP444682	0.00661763	0.0245042	0.27006
cob	Holmskioldia sanguinea	Strobilanthes sarcorrhiza PQ601285	0.0161302	0.0801489	0.201253
cob	Holmskioldia sanguinea	Triphysaria versicolor PX150095	0.0085298	0.0375142	0.227375
cob	Holmskioldia sanguinea	Verbena officinalis PP542011	0.00325469	0.0214074	0.152036
cob	Holmskioldia sanguinea	Vitex trifolia OK563725-OK563726	0.00221009	0.0199625	0.110712
cob	Lavandula angustifolia OR296704	Avicennia marina PP908999	0.00580726	0.0128333	0.452514
cob	Lavandula angustifolia OR296704	Callicarpa nudiflora PX091360	0.00209553	0.00447152	0.46864
cob	Lavandula angustifolia OR296704	Holmskioldia sanguinea	0.00325584	0.0213895	0.152217
cob	Lavandula angustifolia OR296704	Pedicularis chinensis OQ596213	0.0055061	0.0230428	0.238951
cob	Lavandula angustifolia OR296704	Salvia officinalis OQ001564-OQ001565	0.00209553	NA	NA
cob	Lavandula angustifolia OR296704	Sesamum indicum PP444661-PP444682	0.01546	0.015095	1.02418
cob	Lavandula angustifolia OR296704	Strobilanthes sarcorrhiza PQ601285	0.0189399	0.0540362	0.350504
cob	Lavandula angustifolia OR296704	Triphysaria versicolor PX150095	0.0107443	0.025565	0.420275
cob	Lavandula angustifolia OR296704	Verbena officinalis PP542011	0.00541777	0.00788359	0.687222
cob	Lavandula angustifolia OR296704	Vitex trifolia OK563725-OK563726	0.00321907	0.00814794	0.395078
cob	Pedicularis chinensis OQ596213	Triphysaria versicolor PX150095	0.00544777	NA	NA
cob	Pedicularis chinensis OQ596213	Verbena officinalis PP542011	0.00671176	0.0323374	0.207554
cob	Salvia officinalis OQ001564-OQ001565	Avicennia marina PP908999	0.00372754	0.0108895	0.342306
cob	Salvia officinalis OQ001564-OQ001565	Callicarpa nudiflora PX091360	NA	0.00446549	0
cob	Salvia officinalis OQ001564-OQ001565	Holmskioldia sanguinea	0.00112961	0.0184002	0.0613911
cob	Salvia officinalis OQ001564-OQ001565	Pedicularis chinensis OQ596213	0.00550271	0.0230607	0.238618
cob	Salvia officinalis OQ001564-OQ001565	Sesamum indicum PP444661-PP444682	0.0135226	0.0142042	0.952015
cob	Salvia officinalis OQ001564-OQ001565	Strobilanthes sarcorrhiza PQ601285	0.0154973	0.0746855	0.207501
cob	Salvia officinalis OQ001564-OQ001565	Triphysaria versicolor PX150095	0.0087424	0.0238286	0.366887
cob	Salvia officinalis OQ001564-OQ001565	Verbena officinalis PP542011	0.00338921	0.00684971	0.494797
cob	Salvia officinalis OQ001564-OQ001565	Vitex trifolia OK563725-OK563726	0.00115864	0.00632466	0.183194
cob	Sesamum indicum PP444661-PP444682	Pedicularis chinensis OQ596213	0.0132059	0.035663	0.370296
cob	Sesamum indicum PP444661-PP444682	Triphysaria versicolor PX150095	0.0150765	0.0296052	0.509251
cob	Sesamum indicum PP444661-PP444682	Verbena officinalis PP542011	0.0132859	0.0238019	0.558184
cob	Strobilanthes sarcorrhiza PQ601285	Pedicularis chinensis OQ596213	0.0174386	0.0851964	0.204687
cob	Strobilanthes sarcorrhiza PQ601285	Sesamum indicum PP444661-PP444682	0.0178008	0.0585705	0.303921
cob	Strobilanthes sarcorrhiza PQ601285	Triphysaria versicolor PX150095	0.0174304	0.0853926	0.204121
cob	Strobilanthes sarcorrhiza PQ601285	Verbena officinalis PP542011	0.016691	0.0540661	0.308714
cob	Triphysaria versicolor PX150095	Verbena officinalis PP542011	0.00868085	0.0345218	0.25146
cob	Vitex trifolia OK563725-OK563726	Avicennia marina PP908999	0.00477877	0.0117348	0.407231
cob	Vitex trifolia OK563725-OK563726	Callicarpa nudiflora PX091360	0.00110483	0.00360349	0.306601
cob	Vitex trifolia OK563725-OK563726	Pedicularis chinensis OQ596213	0.0044552	0.0218594	0.203812
cob	Vitex trifolia OK563725-OK563726	Sesamum indicum PP444661-PP444682	0.0158962	0.0173715	0.915073
cob	Vitex trifolia OK563725-OK563726	Strobilanthes sarcorrhiza PQ601285	0.016509	0.0752058	0.219518
cob	Vitex trifolia OK563725-OK563726	Triphysaria versicolor PX150095	0.00770893	0.0228534	0.337321
cob	Vitex trifolia OK563725-OK563726	Verbena officinalis PP542011	0.00474549	0.0107828	0.4401
cox1	Avicennia marina PP908999	Pedicularis chinensis OQ596213	0.00399981	0.0174238	0.229561
cox1	Avicennia marina PP908999	Sesamum indicum PP444661-PP444682	0.00448003	0.0112071	0.399749
cox1	Avicennia marina PP908999	Strobilanthes sarcorrhiza PQ601285	0.00605011	0.0234467	0.258036
cox1	Avicennia marina PP908999	Triphysaria versicolor PX150095	0.00406221	0.021316	0.190571
cox1	Avicennia marina PP908999	Verbena officinalis PP542011	0.00493863	0.0261099	0.189147
cox1	Callicarpa nudiflora PX091360	Avicennia marina PP908999	0.00673714	0.0305244	0.220713
cox1	Callicarpa nudiflora PX091360	Pedicularis chinensis OQ596213	0.00265709	0.024918	0.106634
cox1	Callicarpa nudiflora PX091360	Sesamum indicum PP444661-PP444682	0.00466938	0.0293829	0.158915
cox1	Callicarpa nudiflora PX091360	Strobilanthes sarcorrhiza PQ601285	0.00841295	0.0481208	0.17483
cox1	Callicarpa nudiflora PX091360	Triphysaria versicolor PX150095	0.00268677	0.0287493	0.0934552
cox1	Callicarpa nudiflora PX091360	Verbena officinalis PP542011	0.00343926	0.00971622	0.353971
cox1	Elsholtzia blanda PP755340	Avicennia marina PP908999	0.0040256	0.0265563	0.151587
cox1	Elsholtzia blanda PP755340	Callicarpa nudiflora PX091360	0.00256835	0.0247548	0.103751
cox1	Elsholtzia blanda PP755340	Holmskioldia sanguinea	0.00168848	0.0360761	0.0468033
cox1	Elsholtzia blanda PP755340	Lavandula angustifolia OR296704	0.000873474	0.00468552	0.18642
cox1	Elsholtzia blanda PP755340	Pedicularis chinensis OQ596213	0.00177704	0.0201331	0.0882645
cox1	Elsholtzia blanda PP755340	Salvia officinalis OQ001564-OQ001565	NA	0.00874525	0
cox1	Elsholtzia blanda PP755340	Sesamum indicum PP444661-PP444682	0.00209204	0.02513	0.0832486
cox1	Elsholtzia blanda PP755340	Strobilanthes sarcorrhiza PQ601285	0.0057633	0.0456399	0.126278
cox1	Elsholtzia blanda PP755340	Triphysaria versicolor PX150095	0.00179994	0.0239314	0.0752126
cox1	Elsholtzia blanda PP755340	Verbena officinalis PP542011	0.00259735	0.0338405	0.0767527
cox1	Elsholtzia blanda PP755340	Vitex trifolia OK563725-OK563726	0.00255328	0.0302852	0.0843078
cox1	Holmskioldia sanguinea	Avicennia marina PP908999	0.00482624	0.0429384	0.112399
cox1	Holmskioldia sanguinea	Callicarpa nudiflora PX091360	0.00162004	0.012707	0.127491
cox1	Holmskioldia sanguinea	Pedicularis chinensis OQ596213	0.00258769	0.0365307	0.0708359
cox1	Holmskioldia sanguinea	Sesamum indicum PP444661-PP444682	0.00293273	0.041692	0.0703427
cox1	Holmskioldia sanguinea	Strobilanthes sarcorrhiza PQ601285	0.0066629	0.0625986	0.106438
cox1	Holmskioldia sanguinea	Triphysaria versicolor PX150095	0.00269321	0.0327796	0.0821612
cox1	Holmskioldia sanguinea	Verbena officinalis PP542011	0.00161938	0.022415	0.0722454
cox1	Holmskioldia sanguinea	Vitex trifolia OK563725-OK563726	0.000788959	0.0105832	0.0745482
cox1	Lavandula angustifolia OR296704	Avicennia marina PP908999	0.00477864	0.0238294	0.200536
cox1	Lavandula angustifolia OR296704	Callicarpa nudiflora PX091360	0.00336414	0.0212124	0.158593
cox1	Lavandula angustifolia OR296704	Holmskioldia sanguinea	0.00251049	0.0320455	0.0783415
cox1	Lavandula angustifolia OR296704	Pedicularis chinensis OQ596213	0.0025637	0.0175954	0.145703
cox1	Lavandula angustifolia OR296704	Salvia officinalis OQ001564-OQ001565	0.000798768	0.00625104	0.127782
cox1	Lavandula angustifolia OR296704	Sesamum indicum PP444661-PP444682	0.00282289	0.022861	0.123481
cox1	Lavandula angustifolia OR296704	Strobilanthes sarcorrhiza PQ601285	0.00646971	0.0432646	0.149538
cox1	Lavandula angustifolia OR296704	Triphysaria versicolor PX150095	0.00262322	0.0212861	0.123236
cox1	Lavandula angustifolia OR296704	Verbena officinalis PP542011	0.00337325	0.0317088	0.106382
cox1	Lavandula angustifolia OR296704	Vitex trifolia OK563725-OK563726	0.00336292	0.0265492	0.126667
cox1	Pedicularis chinensis OQ596213	Triphysaria versicolor PX150095	NA	0.0104557	0
cox1	Pedicularis chinensis OQ596213	Verbena officinalis PP542011	0.0025702	0.0248302	0.103511
cox1	Salvia officinalis OQ001564-OQ001565	Avicennia marina PP908999	0.00394102	0.028182	0.139842
cox1	Salvia officinalis OQ001564-OQ001565	Callicarpa nudiflora PX091360	0.0024973	0.0269279	0.0927401
cox1	Salvia officinalis OQ001564-OQ001565	Holmskioldia sanguinea	0.00168598	0.0362459	0.0465151
cox1	Salvia officinalis OQ001564-OQ001565	Pedicularis chinensis OQ596213	0.00172431	0.0218202	0.0790237
cox1	Salvia officinalis OQ001564-OQ001565	Sesamum indicum PP444661-PP444682	0.00204127	0.0273111	0.0747415
cox1	Salvia officinalis OQ001564-OQ001565	Strobilanthes sarcorrhiza PQ601285	0.0056884	0.0479159	0.118716
cox1	Salvia officinalis OQ001564-OQ001565	Triphysaria versicolor PX150095	0.00175657	0.0254455	0.0690325
cox1	Salvia officinalis OQ001564-OQ001565	Verbena officinalis PP542011	0.0025444	0.0358944	0.0708857
cox1	Salvia officinalis OQ001564-OQ001565	Vitex trifolia OK563725-OK563726	0.00249164	0.0326546	0.0763029
cox1	Sesamum indicum PP444661-PP444682	Pedicularis chinensis OQ596213	0.00201633	0.0164287	0.122732
cox1	Sesamum indicum PP444661-PP444682	Triphysaria versicolor PX150095	0.00209241	0.0197527	0.105931
cox1	Sesamum indicum PP444661-PP444682	Verbena officinalis PP542011	0.00291263	0.0257113	0.113282
cox1	Strobilanthes sarcorrhiza PQ601285	Pedicularis chinensis OQ596213	0.00565016	0.0364685	0.154933
cox1	Strobilanthes sarcorrhiza PQ601285	Sesamum indicum PP444661-PP444682	0.00602398	0.0293224	0.20544
cox1	Strobilanthes sarcorrhiza PQ601285	Triphysaria versicolor PX150095	0.00575339	0.0399781	0.143913
cox1	Strobilanthes sarcorrhiza PQ601285	Verbena officinalis PP542011	0.00663661	0.0444253	0.149388
cox1	Triphysaria versicolor PX150095	Verbena officinalis PP542011	0.00261532	0.0284069	0.0920661
cox1	Vitex trifolia OK563725-OK563726	Avicennia marina PP908999	0.00481288	0.032914	0.146226
cox1	Vitex trifolia OK563725-OK563726	Callicarpa nudiflora PX091360	0.00179052	0.00435263	0.411365
cox1	Vitex trifolia OK563725-OK563726	Pedicularis chinensis OQ596213	0.00259302	0.0265741	0.097577
cox1	Vitex trifolia OK563725-OK563726	Sesamum indicum PP444661-PP444682	0.0029017	0.0315903	0.0918541
cox1	Vitex trifolia OK563725-OK563726	Strobilanthes sarcorrhiza PQ601285	0.00656708	0.0519331	0.126453
cox1	Vitex trifolia OK563725-OK563726	Triphysaria versicolor PX150095	0.00263163	0.0302811	0.0869066
cox1	Vitex trifolia OK563725-OK563726	Verbena officinalis PP542011	0.00159167	0.0125084	0.127249
cox3	Avicennia marina PP908999	Pedicularis chinensis OQ596213	0.00266803	0.0109956	0.242646
cox3	Avicennia marina PP908999	Sesamum indicum PP444661-PP444682	NA	0.012396	0
cox3	Avicennia marina PP908999	Strobilanthes sarcorrhiza PQ601285	0.0184714	0.148503	0.124384
cox3	Avicennia marina PP908999	Triphysaria versicolor PX150095	0.000792144	0.0156129	0.0507366
cox3	Avicennia marina PP908999	Verbena officinalis PP542011	NA	0.0103748	0
cox3	Callicarpa nudiflora PX091360	Avicennia marina PP908999	NA	0.012396	0
cox3	Callicarpa nudiflora PX091360	Pedicularis chinensis OQ596213	0.00249823	0.00259463	0.962848
cox3	Callicarpa nudiflora PX091360	Sesamum indicum PP444661-PP444682	NA	0.012396	0
cox3	Callicarpa nudiflora PX091360	Strobilanthes sarcorrhiza PQ601285	0.0184714	0.148503	0.124384
cox3	Callicarpa nudiflora PX091360	Triphysaria versicolor PX150095	0.000792144	0.00307526	0.257586
cox3	Callicarpa nudiflora PX091360	Verbena officinalis PP542011	NA	0.0103748	0
cox3	Elsholtzia blanda PP755340	Avicennia marina PP908999	NA	0.00615102	0
cox3	Elsholtzia blanda PP755340	Callicarpa nudiflora PX091360	NA	0.00615102	0
cox3	Elsholtzia blanda PP755340	Holmskioldia sanguinea	NA	0.00615102	0
cox3	Elsholtzia blanda PP755340	Lavandula angustifolia OR296704	NA	NA	NA
cox3	Elsholtzia blanda PP755340	Pedicularis chinensis OQ596213	0.00259742	0.00701038	0.37051
cox3	Elsholtzia blanda PP755340	Salvia officinalis OQ001564-OQ001565	NA	NA	NA
cox3	Elsholtzia blanda PP755340	Sesamum indicum PP444661-PP444682	NA	0.00615102	0
cox3	Elsholtzia blanda PP755340	Strobilanthes sarcorrhiza PQ601285	0.0183577	0.145273	0.126366
cox3	Elsholtzia blanda PP755340	Triphysaria versicolor PX150095	0.000792144	0.00929602	0.0852133
cox3	Elsholtzia blanda PP755340	Verbena officinalis PP542011	NA	0.00615376	0
cox3	Elsholtzia blanda PP755340	Vitex trifolia OK563725-OK563726	0.00166887	0.00517548	0.322456
cox3	Holmskioldia sanguinea	Avicennia marina PP908999	NA	0.012396	0
cox3	Holmskioldia sanguinea	Callicarpa nudiflora PX091360	NA	0.012396	0
cox3	Holmskioldia sanguinea	Pedicularis chinensis OQ596213	0.00266803	0.0109956	0.242646
cox3	Holmskioldia sanguinea	Sesamum indicum PP444661-PP444682	NA	0.012396	0
cox3	Holmskioldia sanguinea	Strobilanthes sarcorrhiza PQ601285	0.0184714	0.148503	0.124384
cox3	Holmskioldia sanguinea	Triphysaria versicolor PX150095	0.000792144	0.0156129	0.0507366
cox3	Holmskioldia sanguinea	Verbena officinalis PP542011	NA	0.0103748	0
cox3	Holmskioldia sanguinea	Vitex trifolia OK563725-OK563726	0.00173552	0.00925531	0.187516
cox3	Lavandula angustifolia OR296704	Avicennia marina PP908999	NA	0.00615102	0
cox3	Lavandula angustifolia OR296704	Callicarpa nudiflora PX091360	NA	0.00615102	0
cox3	Lavandula angustifolia OR296704	Holmskioldia sanguinea	NA	0.00615102	0
cox3	Lavandula angustifolia OR296704	Pedicularis chinensis OQ596213	0.00259742	0.00701038	0.37051
cox3	Lavandula angustifolia OR296704	Salvia officinalis OQ001564-OQ001565	NA	NA	NA
cox3	Lavandula angustifolia OR296704	Sesamum indicum PP444661-PP444682	NA	0.00615102	0
cox3	Lavandula angustifolia OR296704	Strobilanthes sarcorrhiza PQ601285	0.0183577	0.145273	0.126366
cox3	Lavandula angustifolia OR296704	Triphysaria versicolor PX150095	0.000792144	0.00929602	0.0852133
cox3	Lavandula angustifolia OR296704	Verbena officinalis PP542011	NA	0.00615376	0
cox3	Lavandula angustifolia OR296704	Vitex trifolia OK563725-OK563726	0.00166887	0.00517548	0.322456
cox3	Pedicularis chinensis OQ596213	Triphysaria versicolor PX150095	0.00158329	NA	NA
cox3	Pedicularis chinensis OQ596213	Verbena officinalis PP542011	0.00249734	0.013066	0.191133
cox3	Salvia officinalis OQ001564-OQ001565	Avicennia marina PP908999	NA	0.00615102	0
cox3	Salvia officinalis OQ001564-OQ001565	Callicarpa nudiflora PX091360	NA	0.00615102	0
cox3	Salvia officinalis OQ001564-OQ001565	Holmskioldia sanguinea	NA	0.00615102	0
cox3	Salvia officinalis OQ001564-OQ001565	Pedicularis chinensis OQ596213	0.00259742	0.00701038	0.37051
cox3	Salvia officinalis OQ001564-OQ001565	Sesamum indicum PP444661-PP444682	NA	0.00615102	0
cox3	Salvia officinalis OQ001564-OQ001565	Strobilanthes sarcorrhiza PQ601285	0.0183577	0.145273	0.126366
cox3	Salvia officinalis OQ001564-OQ001565	Triphysaria versicolor PX150095	0.000792144	0.00929602	0.0852133
cox3	Salvia officinalis OQ001564-OQ001565	Verbena officinalis PP542011	NA	0.00615376	0
cox3	Salvia officinalis OQ001564-OQ001565	Vitex trifolia OK563725-OK563726	0.00166887	0.00517548	0.322456
cox3	Sesamum indicum PP444661-PP444682	Pedicularis chinensis OQ596213	0.00266803	0.0109956	0.242646
cox3	Sesamum indicum PP444661-PP444682	Triphysaria versicolor PX150095	0.000792144	0.0156129	0.0507366
cox3	Sesamum indicum PP444661-PP444682	Verbena officinalis PP542011	NA	0.0103748	0
cox3	Strobilanthes sarcorrhiza PQ601285	Pedicularis chinensis OQ596213	0.0190888	0.151456	0.126035
cox3	Strobilanthes sarcorrhiza PQ601285	Sesamum indicum PP444661-PP444682	0.0184714	0.148749	0.124179
cox3	Strobilanthes sarcorrhiza PQ601285	Triphysaria versicolor PX150095	0.0175359	0.149284	0.117467
cox3	Strobilanthes sarcorrhiza PQ601285	Verbena officinalis PP542011	0.018302	0.154695	0.11831
cox3	Triphysaria versicolor PX150095	Verbena officinalis PP542011	0.000864829	0.0116716	0.0740966
cox3	Vitex trifolia OK563725-OK563726	Avicennia marina PP908999	0.00173552	0.00925531	0.187516
cox3	Vitex trifolia OK563725-OK563726	Callicarpa nudiflora PX091360	0.00173552	0.00925531	0.187516
cox3	Vitex trifolia OK563725-OK563726	Pedicularis chinensis OQ596213	0.00423933	0.0124202	0.341325
cox3	Vitex trifolia OK563725-OK563726	Sesamum indicum PP444661-PP444682	0.00173552	0.00925531	0.187516
cox3	Vitex trifolia OK563725-OK563726	Strobilanthes sarcorrhiza PQ601285	0.02004	0.150819	0.132875
cox3	Vitex trifolia OK563725-OK563726	Triphysaria versicolor PX150095	0.00267296	0.0108712	0.245876
cox3	Vitex trifolia OK563725-OK563726	Verbena officinalis PP542011	0.00158732	0.0123918	0.128094
mttB	Avicennia marina PP908999	Pedicularis chinensis OQ596213	0.0268292	0.0450676	0.595311
mttB	Avicennia marina PP908999	Sesamum indicum PP444661-PP444682	0.023555	0.0449015	0.524593
mttB	Avicennia marina PP908999	Strobilanthes sarcorrhiza PQ601285	0.0606337	0.0694492	0.873065
mttB	Avicennia marina PP908999	Triphysaria versicolor PX150095	0.0268851	0.0442372	0.60775
mttB	Avicennia marina PP908999	Verbena officinalis PP542011	0.026505	0.051633	0.513334
mttB	Callicarpa nudiflora PX091360	Avicennia marina PP908999	0.0250678	0.0450074	0.556972
mttB	Callicarpa nudiflora PX091360	Pedicularis chinensis OQ596213	0.00462885	0.0113766	0.406873
mttB	Callicarpa nudiflora PX091360	Sesamum indicum PP444661-PP444682	0.00292722	0.0142163	0.205906
mttB	Callicarpa nudiflora PX091360	Strobilanthes sarcorrhiza PQ601285	0.0499044	0.107221	0.465435
mttB	Callicarpa nudiflora PX091360	Triphysaria versicolor PX150095	0.00467702	0.0109897	0.425581
mttB	Callicarpa nudiflora PX091360	Verbena officinalis PP542011	0.00450942	0.0188779	0.238873
mttB	Elsholtzia blanda PP755340	Avicennia marina PP908999	0.0285743	0.0573393	0.498336
mttB	Elsholtzia blanda PP755340	Callicarpa nudiflora PX091360	0.0017597	0.00933715	0.188462
mttB	Elsholtzia blanda PP755340	Holmskioldia sanguinea	0.0116434	0.0163277	0.713104
mttB	Elsholtzia blanda PP755340	Lavandula angustifolia OR296704	0.00360097	0.0116727	0.308495
mttB	Elsholtzia blanda PP755340	Pedicularis chinensis OQ596213	0.00674725	0.0213493	0.316041
mttB	Elsholtzia blanda PP755340	Salvia officinalis OQ001564-OQ001565	0.0017597	0.00933715	0.188462
mttB	Elsholtzia blanda PP755340	Sesamum indicum PP444661-PP444682	0.00493229	0.0231615	0.212952
mttB	Elsholtzia blanda PP755340	Strobilanthes sarcorrhiza PQ601285	0.052074	0.118174	0.440653
mttB	Elsholtzia blanda PP755340	Triphysaria versicolor PX150095	0.00493229	0.0231615	0.212952
mttB	Elsholtzia blanda PP755340	Verbena officinalis PP542011	0.00680637	0.0156591	0.43466
mttB	Elsholtzia blanda PP755340	Vitex trifolia OK563725-OK563726	0.00370312	0.0124255	0.298025
mttB	Holmskioldia sanguinea	Avicennia marina PP908999	0.0313162	0.0617238	0.50736
mttB	Holmskioldia sanguinea	Callicarpa nudiflora PX091360	0.00927047	0.00619506	1.49643
mttB	Holmskioldia sanguinea	Pedicularis chinensis OQ596213	0.014058	0.0165629	0.848762
mttB	Holmskioldia sanguinea	Sesamum indicum PP444661-PP444682	0.0122419	0.017445	0.70174
mttB	Holmskioldia sanguinea	Strobilanthes sarcorrhiza PQ601285	0.0547387	0.110713	0.49442
mttB	Holmskioldia sanguinea	Triphysaria versicolor PX150095	0.0136799	0.0182699	0.748767
mttB	Holmskioldia sanguinea	Verbena officinalis PP542011	0.0138978	0.0225306	0.616839
mttB	Holmskioldia sanguinea	Vitex trifolia OK563725-OK563726	0.011952	0.0105759	1.13012
mttB	Lavandula angustifolia OR296704	Avicennia marina PP908999	0.0376249	0.0851909	0.441654
mttB	Lavandula angustifolia OR296704	Callicarpa nudiflora PX091360	0.00342015	NA	NA
mttB	Lavandula angustifolia OR296704	Holmskioldia sanguinea	0.0133815	NA	NA
mttB	Lavandula angustifolia OR296704	Pedicularis chinensis OQ596213	0.00720582	NA	NA
mttB	Lavandula angustifolia OR296704	Salvia officinalis OQ001564-OQ001565	0.00342015	NA	NA
mttB	Lavandula angustifolia OR296704	Sesamum indicum PP444661-PP444682	0.0072132	NA	NA
mttB	Lavandula angustifolia OR296704	Strobilanthes sarcorrhiza PQ601285	0.0801031	0.176165	0.454706
mttB	Lavandula angustifolia OR296704	Triphysaria versicolor PX150095	0.00720582	NA	NA
mttB	Lavandula angustifolia OR296704	Verbena officinalis PP542011	0.00342015	NA	NA
mttB	Lavandula angustifolia OR296704	Vitex trifolia OK563725-OK563726	NA	NA	NA
mttB	Pedicularis chinensis OQ596213	Triphysaria versicolor PX150095	0.00319385	NA	NA
mttB	Pedicularis chinensis OQ596213	Verbena officinalis PP542011	0.00645167	0.0148706	0.433852
mttB	Salvia officinalis OQ001564-OQ001565	Avicennia marina PP908999	0.0266073	0.0473181	0.562308
mttB	Salvia officinalis OQ001564-OQ001565	Callicarpa nudiflora PX091360	NA	NA	NA
mttB	Salvia officinalis OQ001564-OQ001565	Holmskioldia sanguinea	0.00978082	0.00650589	1.50338
mttB	Salvia officinalis OQ001564-OQ001565	Pedicularis chinensis OQ596213	0.0048823	0.0119443	0.408756
mttB	Salvia officinalis OQ001564-OQ001565	Sesamum indicum PP444661-PP444682	0.00308708	0.0149181	0.206936
mttB	Salvia officinalis OQ001564-OQ001565	Strobilanthes sarcorrhiza PQ601285	0.0499044	0.107221	0.465435
mttB	Salvia officinalis OQ001564-OQ001565	Triphysaria versicolor PX150095	0.00308708	0.0149181	0.206936
mttB	Salvia officinalis OQ001564-OQ001565	Verbena officinalis PP542011	0.00506142	0.00529412	0.956046
mttB	Salvia officinalis OQ001564-OQ001565	Vitex trifolia OK563725-OK563726	0.00158641	0.00651897	0.243352
mttB	Sesamum indicum PP444661-PP444682	Pedicularis chinensis OQ596213	0.00487851	0.00960793	0.507759
mttB	Sesamum indicum PP444661-PP444682	Triphysaria versicolor PX150095	0.00462993	0.0114968	0.402716
mttB	Sesamum indicum PP444661-PP444682	Verbena officinalis PP542011	0.00479566	0.0152047	0.315406
mttB	Strobilanthes sarcorrhiza PQ601285	Pedicularis chinensis OQ596213	0.0522999	0.101935	0.51307
mttB	Strobilanthes sarcorrhiza PQ601285	Sesamum indicum PP444661-PP444682	0.0502773	0.104044	0.48323
mttB	Strobilanthes sarcorrhiza PQ601285	Triphysaria versicolor PX150095	0.0502773	0.104044	0.48323
mttB	Strobilanthes sarcorrhiza PQ601285	Verbena officinalis PP542011	0.0484399	0.0975181	0.496727
mttB	Triphysaria versicolor PX150095	Verbena officinalis PP542011	0.0062146	0.0165045	0.376541
mttB	Vitex trifolia OK563725-OK563726	Avicennia marina PP908999	0.0280973	0.0548079	0.512652
mttB	Vitex trifolia OK563725-OK563726	Callicarpa nudiflora PX091360	0.00158641	0.00651897	0.243352
mttB	Vitex trifolia OK563725-OK563726	Pedicularis chinensis OQ596213	0.00678668	0.0157271	0.431528
mttB	Vitex trifolia OK563725-OK563726	Sesamum indicum PP444661-PP444682	0.00504875	0.0160809	0.31396
mttB	Vitex trifolia OK563725-OK563726	Strobilanthes sarcorrhiza PQ601285	0.0521327	0.110366	0.47236
mttB	Vitex trifolia OK563725-OK563726	Triphysaria versicolor PX150095	0.00504875	0.0160809	0.31396
mttB	Vitex trifolia OK563725-OK563726	Verbena officinalis PP542011	0.00707024	0.0093155	0.758976
nad1	Avicennia marina PP908999	Pedicularis chinensis OQ596213	0.0429763	0.0541623	0.793473
nad1	Avicennia marina PP908999	Sesamum indicum PP444661-PP444682	0.115382	0.197094	0.585413
nad1	Avicennia marina PP908999	Triphysaria versicolor PX150095	0.0415656	0.0587158	0.707911
nad1	Avicennia marina PP908999	Verbena officinalis PP542011	0.0038724	0.026112	0.1483
nad1	Callicarpa nudiflora PX091360	Avicennia marina PP908999	0.00342541	0.0147827	0.231717
nad1	Callicarpa nudiflora PX091360	Pedicularis chinensis OQ596213	0.0441602	0.0369218	1.19605
nad1	Callicarpa nudiflora PX091360	Sesamum indicum PP444661-PP444682	0.117159	0.188966	0.620004
nad1	Callicarpa nudiflora PX091360	Triphysaria versicolor PX150095	0.0427295	0.04135	1.03336
nad1	Callicarpa nudiflora PX091360	Verbena officinalis PP542011	0.00754699	0.0105841	0.713052
nad1	Elsholtzia blanda PP755340	Avicennia marina PP908999	0.0411392	0.0655676	0.627431
nad1	Elsholtzia blanda PP755340	Callicarpa nudiflora PX091360	0.042252	0.0472857	0.893547
nad1	Elsholtzia blanda PP755340	Holmskioldia sanguinea	0.00263392	0.00469905	0.560522
nad1	Elsholtzia blanda PP755340	Lavandula angustifolia OR296704	0.00289444	0.00356853	0.811101
nad1	Elsholtzia blanda PP755340	Pedicularis chinensis OQ596213	0.00424578	0.00763253	0.556274
nad1	Elsholtzia blanda PP755340	Salvia officinalis OQ001564-OQ001565	0.00263518	NA	NA
nad1	Elsholtzia blanda PP755340	Sesamum indicum PP444661-PP444682	0.0754455	0.167335	0.450865
nad1	Elsholtzia blanda PP755340	Triphysaria versicolor PX150095	0.00282696	0.0114174	0.247601
nad1	Elsholtzia blanda PP755340	Verbena officinalis PP542011	0.0445846	0.0638279	0.698513
nad1	Elsholtzia blanda PP755340	Vitex trifolia OK563725-OK563726	0.00412839	0.00549092	0.751857
nad1	Holmskioldia sanguinea	Avicennia marina PP908999	0.038341	0.0605889	0.632806
nad1	Holmskioldia sanguinea	Callicarpa nudiflora PX091360	0.0394495	0.0425281	0.927609
nad1	Holmskioldia sanguinea	Pedicularis chinensis OQ596213	0.00416893	0.00397812	1.04797
nad1	Holmskioldia sanguinea	Sesamum indicum PP444661-PP444682	0.0752387	0.162288	0.463613
nad1	Holmskioldia sanguinea	Triphysaria versicolor PX150095	0.00277648	0.00794838	0.349313
nad1	Holmskioldia sanguinea	Verbena officinalis PP542011	0.044366	0.0597996	0.741911
nad1	Holmskioldia sanguinea	Vitex trifolia OK563725-OK563726	0.00141268	NA	NA
nad1	Lavandula angustifolia OR296704	Avicennia marina PP908999	0.0410116	0.0711936	0.576058
nad1	Lavandula angustifolia OR296704	Callicarpa nudiflora PX091360	0.0421064	0.0524743	0.802418
nad1	Lavandula angustifolia OR296704	Holmskioldia sanguinea	0.00256193	0.0105008	0.243974
nad1	Lavandula angustifolia OR296704	Pedicularis chinensis OQ596213	0.0012795	0.015877	0.0805886
nad1	Lavandula angustifolia OR296704	Salvia officinalis OQ001564-OQ001565	NA	0.00471683	0
nad1	Lavandula angustifolia OR296704	Sesamum indicum PP444661-PP444682	0.0752838	0.17536	0.429309
nad1	Lavandula angustifolia OR296704	Triphysaria versicolor PX150095	0.00277817	0.0160499	0.173096
nad1	Lavandula angustifolia OR296704	Verbena officinalis PP542011	0.0412787	0.0723882	0.570241
nad1	Lavandula angustifolia OR296704	Vitex trifolia OK563725-OK563726	0.00437007	0.00905519	0.482605
nad1	Pedicularis chinensis OQ596213	Sesamum indicum PP444661-PP444682	0.0756427	0.152788	0.495082
nad1	Pedicularis chinensis OQ596213	Triphysaria versicolor PX150095	0.00131583	0.00470476	0.27968
nad1	Pedicularis chinensis OQ596213	Verbena officinalis PP542011	0.04316	0.0538161	0.801991
nad1	Salvia officinalis OQ001564-OQ001565	Avicennia marina PP908999	0.0411182	0.0656832	0.626007
nad1	Salvia officinalis OQ001564-OQ001565	Callicarpa nudiflora PX091360	0.0422314	0.0473607	0.891696
nad1	Salvia officinalis OQ001564-OQ001565	Holmskioldia sanguinea	0.00263254	0.00470792	0.559171
nad1	Salvia officinalis OQ001564-OQ001565	Pedicularis chinensis OQ596213	0.00131496	0.00948282	0.138668
nad1	Salvia officinalis OQ001564-OQ001565	Sesamum indicum PP444661-PP444682	0.0753993	0.16772	0.449554
nad1	Salvia officinalis OQ001564-OQ001565	Triphysaria versicolor PX150095	0.00282596	0.0114284	0.247276
nad1	Salvia officinalis OQ001564-OQ001565	Verbena officinalis PP542011	0.041365	0.0664419	0.622574
nad1	Salvia officinalis OQ001564-OQ001565	Vitex trifolia OK563725-OK563726	0.00412577	0.00550488	0.749474
nad1	Strobilanthes sarcorrhiza PQ601285	Avicennia marina PP908999	0.0421516	0.0653487	0.645025
nad1	Strobilanthes sarcorrhiza PQ601285	Callicarpa nudiflora PX091360	0.0417781	0.0659704	0.633286
nad1	Strobilanthes sarcorrhiza PQ601285	Elsholtzia blanda PP755340	0.00421099	0.0353619	0.119083
nad1	Strobilanthes sarcorrhiza PQ601285	Holmskioldia sanguinea	0.00144448	0.0289698	0.0498617
nad1	Strobilanthes sarcorrhiza PQ601285	Lavandula angustifolia OR296704	0.00413636	0.0414388	0.0998184
nad1	Strobilanthes sarcorrhiza PQ601285	Pedicularis chinensis OQ596213	0.00592291	0.0240733	0.246036
nad1	Strobilanthes sarcorrhiza PQ601285	Salvia officinalis OQ001564-OQ001565	0.00420944	0.0353977	0.118918
nad1	Strobilanthes sarcorrhiza PQ601285	Sesamum indicum PP444661-PP444682	0.0758898	0.172279	0.440504
nad1	Strobilanthes sarcorrhiza PQ601285	Triphysaria versicolor PX150095	0.0044365	0.0276226	0.160611
nad1	Strobilanthes sarcorrhiza PQ601285	Verbena officinalis PP542011	0.0468293	0.0842219	0.556023
nad1	Strobilanthes sarcorrhiza PQ601285	Vitex trifolia OK563725-OK563726	0.00310147	0.0269195	0.115213
nad1	Triphysaria versicolor PX150095	Sesamum indicum PP444661-PP444682	0.0739438	0.158536	0.466417
nad1	Triphysaria versicolor PX150095	Verbena officinalis PP542011	0.0450173	0.0567774	0.792873
nad1	Verbena officinalis PP542011	Sesamum indicum PP444661-PP444682	0.127913	0.219867	0.581776
nad1	Vitex trifolia OK563725-OK563726	Avicennia marina PP908999	0.0013748	0.0165743	0.0829478
nad1	Vitex trifolia OK563725-OK563726	Callicarpa nudiflora PX091360	0.00141268	NA	NA
nad1	Vitex trifolia OK563725-OK563726	Pedicularis chinensis OQ596213	0.00578146	0.00462989	1.24872
nad1	Vitex trifolia OK563725-OK563726	Sesamum indicum PP444661-PP444682	0.0640215	0.141877	0.451247
nad1	Vitex trifolia OK563725-OK563726	Triphysaria versicolor PX150095	0.00433306	0.00925966	0.46795
nad1	Vitex trifolia OK563725-OK563726	Verbena officinalis PP542011	0.00583112	0.00450752	1.29364
nad2	Avicennia marina PP908999	Elsholtzia blanda PP755340	0.00973711	0.00924101	1.05368
nad2	Avicennia marina PP908999	Holmskioldia sanguinea	0.00778282	0.00667266	1.16637
nad2	Avicennia marina PP908999	Lavandula angustifolia OR296704	0.0107713	0.00883815	1.21873
nad2	Avicennia marina PP908999	Pedicularis chinensis OQ596213	0.00272899	0.0111802	0.244092
nad2	Avicennia marina PP908999	Salvia officinalis OQ001564-OQ001565	0.00986636	0.0118031	0.835911
nad2	Avicennia marina PP908999	Sesamum indicum PP444661-PP444682	NA	0.00565814	0
nad2	Avicennia marina PP908999	Strobilanthes sarcorrhiza PQ601285	0.00870422	0.0192411	0.452377
nad2	Avicennia marina PP908999	Triphysaria versicolor PX150095	0.00181889	0.013929	0.130583
nad2	Avicennia marina PP908999	Verbena officinalis PP542011	0.00353107	0.00307213	1.14939
nad2	Avicennia marina PP908999	Vitex trifolia OK563725-OK563726	0.00886003	0.0122972	0.720492
nad2	Callicarpa nudiflora PX091360	Avicennia marina PP908999	0.00293036	0.00229215	1.27843
nad2	Callicarpa nudiflora PX091360	Elsholtzia blanda PP755340	0.00675502	0.00732628	0.922026
nad2	Callicarpa nudiflora PX091360	Holmskioldia sanguinea	0.00529835	0.00306673	1.72769
nad2	Callicarpa nudiflora PX091360	Lavandula angustifolia OR296704	0.00777847	0.00667612	1.16512
nad2	Callicarpa nudiflora PX091360	Pedicularis chinensis OQ596213	0.00542739	0.00852993	0.636276
nad2	Callicarpa nudiflora PX091360	Salvia officinalis OQ001564-OQ001565	0.00691003	0.0100447	0.687927
nad2	Callicarpa nudiflora PX091360	Sesamum indicum PP444661-PP444682	0.00271179	0.0028286	0.958704
nad2	Callicarpa nudiflora PX091360	Strobilanthes sarcorrhiza PQ601285	0.00959433	0.0161571	0.593816
nad2	Callicarpa nudiflora PX091360	Triphysaria versicolor PX150095	0.00452378	0.0113476	0.398657
nad2	Callicarpa nudiflora PX091360	Verbena officinalis PP542011	0.00588269	NA	NA
nad2	Callicarpa nudiflora PX091360	Vitex trifolia OK563725-OK563726	0.00591605	0.0109602	0.539774
nad2	Elsholtzia blanda PP755340	Holmskioldia sanguinea	0.00902109	0.0127652	0.706692
nad2	Elsholtzia blanda PP755340	Lavandula angustifolia OR296704	0.000850809	NA	NA
nad2	Elsholtzia blanda PP755340	Salvia officinalis OQ001564-OQ001565	NA	0.00349475	0
nad2	Elsholtzia blanda PP755340	Sesamum indicum PP444661-PP444682	0.00949624	0.0101352	0.936958
nad2	Elsholtzia blanda PP755340	Strobilanthes sarcorrhiza PQ601285	0.0156048	0.0300378	0.519505
nad2	Elsholtzia blanda PP755340	Verbena officinalis PP542011	0.0126944	0.00737994	1.72012
nad2	Elsholtzia blanda PP755340	Vitex trifolia OK563725-OK563726	0.0101437	0.0185425	0.547051
nad2	Holmskioldia sanguinea	Sesamum indicum PP444661-PP444682	0.00753534	0.00766793	0.982708
nad2	Holmskioldia sanguinea	Strobilanthes sarcorrhiza PQ601285	0.015404	0.0177698	0.866865
nad2	Holmskioldia sanguinea	Verbena officinalis PP542011	0.0106848	0.00422171	2.53093
nad2	Holmskioldia sanguinea	Vitex trifolia OK563725-OK563726	0.00262108	0.00633379	0.413825
nad2	Lavandula angustifolia OR296704	Holmskioldia sanguinea	0.0100353	0.0116252	0.863237
nad2	Lavandula angustifolia OR296704	Salvia officinalis OQ001564-OQ001565	0.000850809	0.00349475	0.243453
nad2	Lavandula angustifolia OR296704	Sesamum indicum PP444661-PP444682	0.0105248	0.00957445	1.09926
nad2	Lavandula angustifolia OR296704	Strobilanthes sarcorrhiza PQ601285	0.0166155	0.0285594	0.581787
nad2	Lavandula angustifolia OR296704	Verbena officinalis PP542011	0.0137397	0.00695662	1.97506
nad2	Lavandula angustifolia OR296704	Vitex trifolia OK563725-OK563726	0.0111505	0.0174778	0.637982
nad2	Pedicularis chinensis OQ596213	Elsholtzia blanda PP755340	0.0113569	0.0162927	0.697054
nad2	Pedicularis chinensis OQ596213	Holmskioldia sanguinea	0.00941775	0.0140015	0.672626
nad2	Pedicularis chinensis OQ596213	Lavandula angustifolia OR296704	0.0123756	0.0156429	0.791132
nad2	Pedicularis chinensis OQ596213	Salvia officinalis OQ001564-OQ001565	0.0114853	0.0188044	0.610774
nad2	Pedicularis chinensis OQ596213	Sesamum indicum PP444661-PP444682	0.00264493	0.0123371	0.214388
nad2	Pedicularis chinensis OQ596213	Strobilanthes sarcorrhiza PQ601285	0.0113733	0.0254439	0.446996
nad2	Pedicularis chinensis OQ596213	Triphysaria versicolor PX150095	0.000946402	0.0125689	0.0752971
nad2	Pedicularis chinensis OQ596213	Verbena officinalis PP542011	0.00591969	0.0110293	0.536726
nad2	Pedicularis chinensis OQ596213	Vitex trifolia OK563725-OK563726	0.0104912	0.0194707	0.538819
nad2	Salvia officinalis OQ001564-OQ001565	Holmskioldia sanguinea	0.00919478	0.0155449	0.591499
nad2	Salvia officinalis OQ001564-OQ001565	Sesamum indicum PP444661-PP444682	0.00964053	0.0128007	0.753122
nad2	Salvia officinalis OQ001564-OQ001565	Strobilanthes sarcorrhiza PQ601285	0.0156048	0.0300378	0.519505
nad2	Salvia officinalis OQ001564-OQ001565	Verbena officinalis PP542011	0.012873	0.0104698	1.22954
nad2	Salvia officinalis OQ001564-OQ001565	Vitex trifolia OK563725-OK563726	0.010287	0.0210133	0.489546
nad2	Sesamum indicum PP444661-PP444682	Verbena officinalis PP542011	0.00341566	0.00347404	0.983195
nad2	Strobilanthes sarcorrhiza PQ601285	Sesamum indicum PP444661-PP444682	0.00870422	0.0193816	0.449098
nad2	Strobilanthes sarcorrhiza PQ601285	Verbena officinalis PP542011	0.0122756	0.0161563	0.759803
nad2	Triphysaria versicolor PX150095	Elsholtzia blanda PP755340	0.0104792	0.019541	0.536265
nad2	Triphysaria versicolor PX150095	Holmskioldia sanguinea	0.00855902	0.0174981	0.489141
nad2	Triphysaria versicolor PX150095	Lavandula angustifolia OR296704	0.0114883	0.0187608	0.612359
nad2	Triphysaria versicolor PX150095	Salvia officinalis OQ001564-OQ001565	0.0105978	0.0219348	0.483151
nad2	Triphysaria versicolor PX150095	Sesamum indicum PP444661-PP444682	0.00176275	0.0154137	0.114363
nad2	Triphysaria versicolor PX150095	Strobilanthes sarcorrhiza PQ601285	0.0104876	0.0286097	0.366576
nad2	Triphysaria versicolor PX150095	Verbena officinalis PP542011	0.00507038	0.0146778	0.345445
nad2	Triphysaria versicolor PX150095	Vitex trifolia OK563725-OK563726	0.00961516	0.0227063	0.423459
nad2	Vitex trifolia OK563725-OK563726	Sesamum indicum PP444661-PP444682	0.00864168	0.0135015	0.640052
nad2	Vitex trifolia OK563725-OK563726	Strobilanthes sarcorrhiza PQ601285	0.0152096	0.0320982	0.473847
nad2	Vitex trifolia OK563725-OK563726	Verbena officinalis PP542011	0.0118594	0.0110524	1.07302
nad3	Avicennia marina PP908999	Pedicularis chinensis OQ596213	0.00706135	0.0149631	0.471917
nad3	Avicennia marina PP908999	Sesamum indicum PP444661-PP444682	0.00390362	0.0212335	0.183842
nad3	Avicennia marina PP908999	Strobilanthes sarcorrhiza PQ601285	0.00720175	NA	NA
nad3	Avicennia marina PP908999	Triphysaria versicolor PX150095	0.00706135	NA	NA
nad3	Avicennia marina PP908999	Verbena officinalis PP542011	0.00351432	0.0300993	0.116758
nad3	Callicarpa nudiflora PX091360	Avicennia marina PP908999	NA	NA	NA
nad3	Callicarpa nudiflora PX091360	Pedicularis chinensis OQ596213	0.00706135	0.0149631	0.471917
nad3	Callicarpa nudiflora PX091360	Sesamum indicum PP444661-PP444682	0.00390362	0.0212335	0.183842
nad3	Callicarpa nudiflora PX091360	Strobilanthes sarcorrhiza PQ601285	0.00720175	NA	NA
nad3	Callicarpa nudiflora PX091360	Triphysaria versicolor PX150095	0.00706135	NA	NA
nad3	Callicarpa nudiflora PX091360	Verbena officinalis PP542011	0.00351432	0.0300993	0.116758
nad3	Elsholtzia blanda PP755340	Avicennia marina PP908999	0.0181072	NA	NA
nad3	Elsholtzia blanda PP755340	Callicarpa nudiflora PX091360	0.0181072	NA	NA
nad3	Elsholtzia blanda PP755340	Holmskioldia sanguinea	0.0181072	NA	NA
nad3	Elsholtzia blanda PP755340	Lavandula angustifolia OR296704	0.00704093	0.0151465	0.464857
nad3	Elsholtzia blanda PP755340	Pedicularis chinensis OQ596213	0.0177175	0.0150765	1.17517
nad3	Elsholtzia blanda PP755340	Salvia officinalis OQ001564-OQ001565	0.0111938	0.0122575	0.913225
nad3	Elsholtzia blanda PP755340	Sesamum indicum PP444661-PP444682	0.0225604	0.0244917	0.921144
nad3	Elsholtzia blanda PP755340	Strobilanthes sarcorrhiza PQ601285	0.0246616	NA	NA
nad3	Elsholtzia blanda PP755340	Triphysaria versicolor PX150095	0.0181377	NA	NA
nad3	Elsholtzia blanda PP755340	Verbena officinalis PP542011	0.0149745	0.0244646	0.612087
nad3	Elsholtzia blanda PP755340	Vitex trifolia OK563725-OK563726	0.0181072	NA	NA
nad3	Holmskioldia sanguinea	Avicennia marina PP908999	NA	NA	NA
nad3	Holmskioldia sanguinea	Callicarpa nudiflora PX091360	NA	NA	NA
nad3	Holmskioldia sanguinea	Pedicularis chinensis OQ596213	0.00706135	0.0149631	0.471917
nad3	Holmskioldia sanguinea	Sesamum indicum PP444661-PP444682	0.00390362	0.0212335	0.183842
nad3	Holmskioldia sanguinea	Strobilanthes sarcorrhiza PQ601285	0.00720175	NA	NA
nad3	Holmskioldia sanguinea	Triphysaria versicolor PX150095	0.00706135	NA	NA
nad3	Holmskioldia sanguinea	Verbena officinalis PP542011	0.00351432	0.0300993	0.116758
nad3	Holmskioldia sanguinea	Vitex trifolia OK563725-OK563726	NA	NA	NA
nad3	Lavandula angustifolia OR296704	Avicennia marina PP908999	0.0102594	0.0172741	0.593916
nad3	Lavandula angustifolia OR296704	Callicarpa nudiflora PX091360	0.0102594	0.0172741	0.593916
nad3	Lavandula angustifolia OR296704	Holmskioldia sanguinea	0.0102594	0.0172741	0.593916
nad3	Lavandula angustifolia OR296704	Pedicularis chinensis OQ596213	0.0182852	0.026938	0.678788
nad3	Lavandula angustifolia OR296704	Salvia officinalis OQ001564-OQ001565	0.00350451	0.0301707	0.116156
nad3	Lavandula angustifolia OR296704	Sesamum indicum PP444661-PP444682	0.0146259	0.0404222	0.361829
nad3	Lavandula angustifolia OR296704	Strobilanthes sarcorrhiza PQ601285	0.0183684	0.0132074	1.39077
nad3	Lavandula angustifolia OR296704	Triphysaria versicolor PX150095	0.0182852	0.0132074	1.38446
nad3	Lavandula angustifolia OR296704	Verbena officinalis PP542011	0.00719971	0.0418368	0.17209
nad3	Lavandula angustifolia OR296704	Vitex trifolia OK563725-OK563726	0.0102594	0.0172741	0.593916
nad3	Pedicularis chinensis OQ596213	Triphysaria versicolor PX150095	NA	0.0149851	0
nad3	Pedicularis chinensis OQ596213	Verbena officinalis PP542011	0.010293	0.017148	0.600246
nad3	Salvia officinalis OQ001564-OQ001565	Avicennia marina PP908999	0.0144834	0.0136088	1.06427
nad3	Salvia officinalis OQ001564-OQ001565	Callicarpa nudiflora PX091360	0.0144834	0.0136088	1.06427
nad3	Salvia officinalis OQ001564-OQ001565	Holmskioldia sanguinea	0.0144834	0.0136088	1.06427
nad3	Salvia officinalis OQ001564-OQ001565	Pedicularis chinensis OQ596213	0.0141139	0.030201	0.467332
nad3	Salvia officinalis OQ001564-OQ001565	Sesamum indicum PP444661-PP444682	0.0188004	0.0364911	0.515207
nad3	Salvia officinalis OQ001564-OQ001565	Strobilanthes sarcorrhiza PQ601285	0.0209661	0.0163999	1.27842
nad3	Salvia officinalis OQ001564-OQ001565	Triphysaria versicolor PX150095	0.0144512	0.013786	1.04825
nad3	Salvia officinalis OQ001564-OQ001565	Verbena officinalis PP542011	0.0112152	0.0364563	0.307635
nad3	Salvia officinalis OQ001564-OQ001565	Vitex trifolia OK563725-OK563726	0.0144834	0.0136088	1.06427
nad3	Sesamum indicum PP444661-PP444682	Pedicularis chinensis OQ596213	0.0112147	0.0121124	0.925885
nad3	Sesamum indicum PP444661-PP444682	Triphysaria versicolor PX150095	0.0108289	0.02755	0.393064
nad3	Sesamum indicum PP444661-PP444682	Verbena officinalis PP542011	0.00807855	0.0198108	0.407786
nad3	Strobilanthes sarcorrhiza PQ601285	Pedicularis chinensis OQ596213	0.0144783	0.0149851	0.966179
nad3	Strobilanthes sarcorrhiza PQ601285	Sesamum indicum PP444661-PP444682	0.0109583	0.02755	0.39776
nad3	Strobilanthes sarcorrhiza PQ601285	Triphysaria versicolor PX150095	0.0144783	NA	NA
nad3	Strobilanthes sarcorrhiza PQ601285	Verbena officinalis PP542011	0.0110791	0.0264874	0.418277
nad3	Triphysaria versicolor PX150095	Verbena officinalis PP542011	0.010966	0.0264874	0.414008
nad3	Vitex trifolia OK563725-OK563726	Avicennia marina PP908999	NA	NA	NA
nad3	Vitex trifolia OK563725-OK563726	Callicarpa nudiflora PX091360	NA	NA	NA
nad3	Vitex trifolia OK563725-OK563726	Pedicularis chinensis OQ596213	0.00706135	0.0149631	0.471917
nad3	Vitex trifolia OK563725-OK563726	Sesamum indicum PP444661-PP444682	0.00390362	0.0212335	0.183842
nad3	Vitex trifolia OK563725-OK563726	Strobilanthes sarcorrhiza PQ601285	0.00720175	NA	NA
nad3	Vitex trifolia OK563725-OK563726	Triphysaria versicolor PX150095	0.00706135	NA	NA
nad3	Vitex trifolia OK563725-OK563726	Verbena officinalis PP542011	0.00351432	0.0300993	0.116758
nad4L	Avicennia marina PP908999	Pedicularis chinensis OQ596213	0.00469352	NA	NA
nad4L	Avicennia marina PP908999	Sesamum indicum PP444661-PP444682	0.00469352	NA	NA
nad4L	Avicennia marina PP908999	Strobilanthes sarcorrhiza PQ601285	0.00469352	NA	NA
nad4L	Avicennia marina PP908999	Triphysaria versicolor PX150095	0.00469546	0.0376322	0.124772
nad4L	Avicennia marina PP908999	Verbena officinalis PP542011	0.00469352	NA	NA
nad4L	Callicarpa nudiflora PX091360	Avicennia marina PP908999	0.00469352	NA	NA
nad4L	Callicarpa nudiflora PX091360	Pedicularis chinensis OQ596213	NA	NA	NA
nad4L	Callicarpa nudiflora PX091360	Sesamum indicum PP444661-PP444682	NA	NA	NA
nad4L	Callicarpa nudiflora PX091360	Strobilanthes sarcorrhiza PQ601285	NA	NA	NA
nad4L	Callicarpa nudiflora PX091360	Triphysaria versicolor PX150095	NA	0.0375646	0
nad4L	Callicarpa nudiflora PX091360	Verbena officinalis PP542011	NA	NA	NA
nad4L	Elsholtzia blanda PP755340	Avicennia marina PP908999	0.00494375	0.0154074	0.320869
nad4L	Elsholtzia blanda PP755340	Callicarpa nudiflora PX091360	NA	0.0183883	0
nad4L	Elsholtzia blanda PP755340	Holmskioldia sanguinea	0.00482074	0.045199	0.106656
nad4L	Elsholtzia blanda PP755340	Lavandula angustifolia OR296704	0.00419326	0.0513882	0.0815995
nad4L	Elsholtzia blanda PP755340	Pedicularis chinensis OQ596213	0.00419326	0.0513882	0.0815995
nad4L	Elsholtzia blanda PP755340	Salvia officinalis OQ001564-OQ001565	NA	0.0183883	0
nad4L	Elsholtzia blanda PP755340	Sesamum indicum PP444661-PP444682	0.00419326	0.0513882	0.0815995
nad4L	Elsholtzia blanda PP755340	Strobilanthes sarcorrhiza PQ601285	0.00419326	0.0513882	0.0815995
nad4L	Elsholtzia blanda PP755340	Triphysaria versicolor PX150095	0.00461495	0.0633256	0.0728766
nad4L	Elsholtzia blanda PP755340	Verbena officinalis PP542011	NA	0.0183883	0
nad4L	Elsholtzia blanda PP755340	Vitex trifolia OK563725-OK563726	0.00419326	0.0513882	0.0815995
nad4L	Holmskioldia sanguinea	Avicennia marina PP908999	0.00469352	0.0184215	0.254786
nad4L	Holmskioldia sanguinea	Callicarpa nudiflora PX091360	NA	0.0183883	0
nad4L	Holmskioldia sanguinea	Pedicularis chinensis OQ596213	NA	0.0167854	0
nad4L	Holmskioldia sanguinea	Sesamum indicum PP444661-PP444682	NA	0.0167854	0
nad4L	Holmskioldia sanguinea	Strobilanthes sarcorrhiza PQ601285	NA	0.0167854	0
nad4L	Holmskioldia sanguinea	Triphysaria versicolor PX150095	NA	0.077772	0
nad4L	Holmskioldia sanguinea	Verbena officinalis PP542011	NA	0.0183883	0
nad4L	Holmskioldia sanguinea	Vitex trifolia OK563725-OK563726	NA	0.0167854	0
nad4L	Lavandula angustifolia OR296704	Avicennia marina PP908999	0.00469352	NA	NA
nad4L	Lavandula angustifolia OR296704	Callicarpa nudiflora PX091360	NA	NA	NA
nad4L	Lavandula angustifolia OR296704	Holmskioldia sanguinea	NA	0.0167854	0
nad4L	Lavandula angustifolia OR296704	Pedicularis chinensis OQ596213	NA	NA	NA
nad4L	Lavandula angustifolia OR296704	Salvia officinalis OQ001564-OQ001565	NA	NA	NA
nad4L	Lavandula angustifolia OR296704	Sesamum indicum PP444661-PP444682	NA	NA	NA
nad4L	Lavandula angustifolia OR296704	Strobilanthes sarcorrhiza PQ601285	NA	NA	NA
nad4L	Lavandula angustifolia OR296704	Triphysaria versicolor PX150095	NA	0.0509581	0
nad4L	Lavandula angustifolia OR296704	Verbena officinalis PP542011	NA	NA	NA
nad4L	Lavandula angustifolia OR296704	Vitex trifolia OK563725-OK563726	NA	NA	NA
nad4L	Pedicularis chinensis OQ596213	Triphysaria versicolor PX150095	NA	0.0509581	0
nad4L	Pedicularis chinensis OQ596213	Verbena officinalis PP542011	NA	NA	NA
nad4L	Salvia officinalis OQ001564-OQ001565	Avicennia marina PP908999	0.00469352	NA	NA
nad4L	Salvia officinalis OQ001564-OQ001565	Callicarpa nudiflora PX091360	NA	NA	NA
nad4L	Salvia officinalis OQ001564-OQ001565	Holmskioldia sanguinea	NA	0.0183883	0
nad4L	Salvia officinalis OQ001564-OQ001565	Pedicularis chinensis OQ596213	NA	NA	NA
nad4L	Salvia officinalis OQ001564-OQ001565	Sesamum indicum PP444661-PP444682	NA	NA	NA
nad4L	Salvia officinalis OQ001564-OQ001565	Strobilanthes sarcorrhiza PQ601285	NA	NA	NA
nad4L	Salvia officinalis OQ001564-OQ001565	Triphysaria versicolor PX150095	NA	0.0375646	0
nad4L	Salvia officinalis OQ001564-OQ001565	Verbena officinalis PP542011	NA	NA	NA
nad4L	Salvia officinalis OQ001564-OQ001565	Vitex trifolia OK563725-OK563726	NA	NA	NA
nad4L	Sesamum indicum PP444661-PP444682	Pedicularis chinensis OQ596213	NA	NA	NA
nad4L	Sesamum indicum PP444661-PP444682	Triphysaria versicolor PX150095	NA	0.0509581	0
nad4L	Sesamum indicum PP444661-PP444682	Verbena officinalis PP542011	NA	NA	NA
nad4L	Strobilanthes sarcorrhiza PQ601285	Pedicularis chinensis OQ596213	NA	NA	NA
nad4L	Strobilanthes sarcorrhiza PQ601285	Sesamum indicum PP444661-PP444682	NA	NA	NA
nad4L	Strobilanthes sarcorrhiza PQ601285	Triphysaria versicolor PX150095	NA	0.0509581	0
nad4L	Strobilanthes sarcorrhiza PQ601285	Verbena officinalis PP542011	NA	NA	NA
nad4L	Triphysaria versicolor PX150095	Verbena officinalis PP542011	NA	0.0375646	0
nad4L	Vitex trifolia OK563725-OK563726	Avicennia marina PP908999	0.00469352	NA	NA
nad4L	Vitex trifolia OK563725-OK563726	Callicarpa nudiflora PX091360	NA	NA	NA
nad4L	Vitex trifolia OK563725-OK563726	Pedicularis chinensis OQ596213	NA	NA	NA
nad4L	Vitex trifolia OK563725-OK563726	Sesamum indicum PP444661-PP444682	NA	NA	NA
nad4L	Vitex trifolia OK563725-OK563726	Strobilanthes sarcorrhiza PQ601285	NA	NA	NA
nad4L	Vitex trifolia OK563725-OK563726	Triphysaria versicolor PX150095	NA	0.0509581	0
nad4L	Vitex trifolia OK563725-OK563726	Verbena officinalis PP542011	NA	NA	NA
nad5	Avicennia marina PP908999	Pedicularis chinensis OQ596213	0.00324706	0.00448838	0.723438
nad5	Avicennia marina PP908999	Sesamum indicum PP444661-PP444682	0.00244675	0.0114576	0.213548
nad5	Avicennia marina PP908999	Strobilanthes sarcorrhiza PQ601285	0.0083293	0.00727973	1.14418
nad5	Avicennia marina PP908999	Triphysaria versicolor PX150095	0.00314603	0.0101176	0.310946
nad5	Avicennia marina PP908999	Verbena officinalis PP542011	0.0119492	0.0216615	0.551635
nad5	Callicarpa nudiflora PX091360	Avicennia marina PP908999	0.00254204	0.0171234	0.148455
nad5	Callicarpa nudiflora PX091360	Pedicularis chinensis OQ596213	0.00193666	0.0207299	0.0934233
nad5	Callicarpa nudiflora PX091360	Sesamum indicum PP444661-PP444682	0.00254124	0.0171443	0.148226
nad5	Callicarpa nudiflora PX091360	Strobilanthes sarcorrhiza PQ601285	0.0109587	0.0232417	0.471508
nad5	Callicarpa nudiflora PX091360	Triphysaria versicolor PX150095	0.00198983	0.0232058	0.0857473
nad5	Callicarpa nudiflora PX091360	Verbena officinalis PP542011	0.0146835	0.03365	0.43636
nad5	Elsholtzia blanda PP755340	Avicennia marina PP908999	0.0043707	0.0236603	0.184727
nad5	Elsholtzia blanda PP755340	Callicarpa nudiflora PX091360	0.00323917	0.00452266	0.716208
nad5	Elsholtzia blanda PP755340	Holmskioldia sanguinea	0.00513402	0.00904442	0.567645
nad5	Elsholtzia blanda PP755340	Lavandula angustifolia OR296704	0.00241557	NA	NA
nad5	Elsholtzia blanda PP755340	Pedicularis chinensis OQ596213	0.00259745	0.019615	0.132422
nad5	Elsholtzia blanda PP755340	Salvia officinalis OQ001564-OQ001565	0.00190529	0.00463196	0.411335
nad5	Elsholtzia blanda PP755340	Sesamum indicum PP444661-PP444682	0.00196941	0.0145948	0.134939
nad5	Elsholtzia blanda PP755340	Strobilanthes sarcorrhiza PQ601285	0.00951398	0.0303826	0.313139
nad5	Elsholtzia blanda PP755340	Triphysaria versicolor PX150095	0.00260607	0.0237706	0.109634
nad5	Elsholtzia blanda PP755340	Verbena officinalis PP542011	0.0160313	0.0380359	0.421479
nad5	Elsholtzia blanda PP755340	Vitex trifolia OK563725-OK563726	0.00194739	0.00683661	0.284847
nad5	Holmskioldia sanguinea	Avicennia marina PP908999	0.0062584	0.0236221	0.264938
nad5	Holmskioldia sanguinea	Callicarpa nudiflora PX091360	0.00454073	0.00909073	0.49949
nad5	Holmskioldia sanguinea	Pedicularis chinensis OQ596213	0.00381739	0.0210906	0.180999
nad5	Holmskioldia sanguinea	Salvia officinalis OQ001564-OQ001565	0.00368816	0.0106637	0.34586
nad5	Holmskioldia sanguinea	Sesamum indicum PP444661-PP444682	0.0043967	0.0172776	0.254474
nad5	Holmskioldia sanguinea	Strobilanthes sarcorrhiza PQ601285	0.0113848	0.0299701	0.379872
nad5	Holmskioldia sanguinea	Triphysaria versicolor PX150095	0.00390662	0.0238595	0.163734
nad5	Holmskioldia sanguinea	Verbena officinalis PP542011	0.0179947	0.0383774	0.468888
nad5	Holmskioldia sanguinea	Vitex trifolia OK563725-OK563726	0.00324741	0.00683192	0.47533
nad5	Lavandula angustifolia OR296704	Avicennia marina PP908999	0.00188583	0.0229288	0.0822473
nad5	Lavandula angustifolia OR296704	Callicarpa nudiflora PX091360	0.00314397	0.00508219	0.618625
nad5	Lavandula angustifolia OR296704	Holmskioldia sanguinea	0.0044983	0.00902922	0.498194
nad5	Lavandula angustifolia OR296704	Pedicularis chinensis OQ596213	0.00129438	0.0197301	0.0656043
nad5	Lavandula angustifolia OR296704	Salvia officinalis OQ001564-OQ001565	0.000622117	0.00504088	0.123414
nad5	Lavandula angustifolia OR296704	Sesamum indicum PP444661-PP444682	0.000656177	0.0145676	0.0450436
nad5	Lavandula angustifolia OR296704	Strobilanthes sarcorrhiza PQ601285	0.00709149	0.030464	0.232782
nad5	Lavandula angustifolia OR296704	Triphysaria versicolor PX150095	0.0013044	0.0235623	0.0553597
nad5	Lavandula angustifolia OR296704	Verbena officinalis PP542011	0.0134599	0.0372892	0.36096
nad5	Lavandula angustifolia OR296704	Vitex trifolia OK563725-OK563726	0.0018917	0.00768662	0.246103
nad5	Pedicularis chinensis OQ596213	Triphysaria versicolor PX150095	NA	0.00502447	0
nad5	Pedicularis chinensis OQ596213	Verbena officinalis PP542011	0.0145228	0.0268868	0.540145
nad5	Salvia officinalis OQ001564-OQ001565	Avicennia marina PP908999	0.00255792	0.0214571	0.119211
nad5	Salvia officinalis OQ001564-OQ001565	Callicarpa nudiflora PX091360	0.00259273	0.00905293	0.286396
nad5	Salvia officinalis OQ001564-OQ001565	Pedicularis chinensis OQ596213	0.00197428	0.0188091	0.104964
nad5	Salvia officinalis OQ001564-OQ001565	Sesamum indicum PP444661-PP444682	0.00131342	0.0145799	0.090084
nad5	Salvia officinalis OQ001564-OQ001565	Strobilanthes sarcorrhiza PQ601285	0.00778955	0.0288561	0.269944
nad5	Salvia officinalis OQ001564-OQ001565	Triphysaria versicolor PX150095	0.001987	0.0225969	0.0879325
nad5	Salvia officinalis OQ001564-OQ001565	Verbena officinalis PP542011	0.014201	0.0366298	0.38769
nad5	Salvia officinalis OQ001564-OQ001565	Vitex trifolia OK563725-OK563726	0.00129885	0.00680351	0.190908
nad5	Sesamum indicum PP444661-PP444682	Pedicularis chinensis OQ596213	0.000669338	0.00789045	0.0848289
nad5	Sesamum indicum PP444661-PP444682	Triphysaria versicolor PX150095	0.000698562	0.0105625	0.0661361
nad5	Sesamum indicum PP444661-PP444682	Verbena officinalis PP542011	0.014064	0.0254985	0.551561
nad5	Strobilanthes sarcorrhiza PQ601285	Pedicularis chinensis OQ596213	0.00889373	0.00723598	1.2291
nad5	Strobilanthes sarcorrhiza PQ601285	Sesamum indicum PP444661-PP444682	0.00824225	0.0117328	0.702496
nad5	Strobilanthes sarcorrhiza PQ601285	Triphysaria versicolor PX150095	0.00826289	0.0159417	0.51832
nad5	Strobilanthes sarcorrhiza PQ601285	Verbena officinalis PP542011	0.0191445	0.0332599	0.575603
nad5	Triphysaria versicolor PX150095	Verbena officinalis PP542011	0.0147073	0.0305933	0.480738
nad5	Vitex trifolia OK563725-OK563726	Avicennia marina PP908999	0.0025485	0.0172075	0.148104
nad5	Vitex trifolia OK563725-OK563726	Callicarpa nudiflora PX091360	NA	0.00511603	0
nad5	Vitex trifolia OK563725-OK563726	Pedicularis chinensis OQ596213	0.000665549	0.0168833	0.0394206
nad5	Vitex trifolia OK563725-OK563726	Sesamum indicum PP444661-PP444682	0.00133471	0.0126272	0.105701
nad5	Vitex trifolia OK563725-OK563726	Strobilanthes sarcorrhiza PQ601285	0.00908747	0.0267558	0.339645
nad5	Vitex trifolia OK563725-OK563726	Triphysaria versicolor PX150095	0.000687093	0.0192589	0.0356767
nad5	Vitex trifolia OK563725-OK563726	Verbena officinalis PP542011	0.0123895	0.0301723	0.410625
nad6	Avicennia marina PP908999	Pedicularis chinensis OQ596213	0.00429516	0.0275946	0.155652
nad6	Avicennia marina PP908999	Sesamum indicum PP444661-PP444682	0.00214551	0.020669	0.103803
nad6	Avicennia marina PP908999	Strobilanthes sarcorrhiza PQ601285	0.00201197	0.0172994	0.116302
nad6	Avicennia marina PP908999	Triphysaria versicolor PX150095	0.00438464	0.0193437	0.22667
nad6	Avicennia marina PP908999	Verbena officinalis PP542011	0.00201441	0.0174386	0.115514
nad6	Callicarpa nudiflora PX091360	Avicennia marina PP908999	0.00201399	0.0174535	0.115392
nad6	Callicarpa nudiflora PX091360	Pedicularis chinensis OQ596213	0.00206765	0.0313253	0.0660056
nad6	Callicarpa nudiflora PX091360	Sesamum indicum PP444661-PP444682	NA	0.0259599	0
nad6	Callicarpa nudiflora PX091360	Strobilanthes sarcorrhiza PQ601285	0.00452055	0.0239337	0.188878
nad6	Callicarpa nudiflora PX091360	Triphysaria versicolor PX150095	0.00214682	0.020553	0.104453
nad6	Callicarpa nudiflora PX091360	Verbena officinalis PP542011	NA	0.0173771	0
nad6	Elsholtzia blanda PP755340	Avicennia marina PP908999	0.00201399	0.0174535	0.115392
nad6	Elsholtzia blanda PP755340	Callicarpa nudiflora PX091360	NA	NA	NA
nad6	Elsholtzia blanda PP755340	Holmskioldia sanguinea	0.00196109	0.0302268	0.0648793
nad6	Elsholtzia blanda PP755340	Lavandula angustifolia OR296704	0.00201603	0.00859093	0.234669
nad6	Elsholtzia blanda PP755340	Pedicularis chinensis OQ596213	0.00206765	0.0313253	0.0660056
nad6	Elsholtzia blanda PP755340	Salvia officinalis OQ001564-OQ001565	NA	NA	NA
nad6	Elsholtzia blanda PP755340	Sesamum indicum PP444661-PP444682	NA	0.0259599	0
nad6	Elsholtzia blanda PP755340	Strobilanthes sarcorrhiza PQ601285	0.00452055	0.0239337	0.188878
nad6	Elsholtzia blanda PP755340	Triphysaria versicolor PX150095	0.00214682	0.020553	0.104453
nad6	Elsholtzia blanda PP755340	Verbena officinalis PP542011	NA	0.0173771	0
nad6	Elsholtzia blanda PP755340	Vitex trifolia OK563725-OK563726	0.0115796	0.0410225	0.282275
nad6	Holmskioldia sanguinea	Avicennia marina PP908999	0.00414139	0.0235996	0.175486
nad6	Holmskioldia sanguinea	Callicarpa nudiflora PX091360	0.00196109	0.0302268	0.0648793
nad6	Holmskioldia sanguinea	Pedicularis chinensis OQ596213	0.00418934	0.0380073	0.110225
nad6	Holmskioldia sanguinea	Sesamum indicum PP444661-PP444682	0.00207745	0.0314676	0.0660186
nad6	Holmskioldia sanguinea	Strobilanthes sarcorrhiza PQ601285	0.00665976	0.0315911	0.210811
nad6	Holmskioldia sanguinea	Triphysaria versicolor PX150095	0.00430249	0.0277644	0.154964
nad6	Holmskioldia sanguinea	Verbena officinalis PP542011	0.00196118	0.0302148	0.064908
nad6	Holmskioldia sanguinea	Vitex trifolia OK563725-OK563726	0.0138072	0.0475151	0.290586
nad6	Lavandula angustifolia OR296704	Avicennia marina PP908999	0.00418286	0.0229648	0.182142
nad6	Lavandula angustifolia OR296704	Callicarpa nudiflora PX091360	0.00201603	0.00859093	0.234669
nad6	Lavandula angustifolia OR296704	Holmskioldia sanguinea	0.00419075	0.0304201	0.137762
nad6	Lavandula angustifolia OR296704	Pedicularis chinensis OQ596213	0.00396835	0.0473564	0.0837975
nad6	Lavandula angustifolia OR296704	Salvia officinalis OQ001564-OQ001565	0.00201603	0.00859093	0.234669
nad6	Lavandula angustifolia OR296704	Sesamum indicum PP444661-PP444682	0.00209086	0.0303398	0.0689149
nad6	Lavandula angustifolia OR296704	Strobilanthes sarcorrhiza PQ601285	0.0064573	0.0347381	0.185885
nad6	Lavandula angustifolia OR296704	Triphysaria versicolor PX150095	0.00404246	0.0346293	0.116735
nad6	Lavandula angustifolia OR296704	Verbena officinalis PP542011	0.00201644	0.0263453	0.0765388
nad6	Lavandula angustifolia OR296704	Vitex trifolia OK563725-OK563726	0.0133502	0.0560746	0.238079
nad6	Pedicularis chinensis OQ596213	Triphysaria versicolor PX150095	NA	0.00859824	0
nad6	Pedicularis chinensis OQ596213	Verbena officinalis PP542011	0.00206828	0.0312891	0.0661024
nad6	Salvia officinalis OQ001564-OQ001565	Avicennia marina PP908999	0.00201399	0.0174535	0.115392
nad6	Salvia officinalis OQ001564-OQ001565	Callicarpa nudiflora PX091360	NA	NA	NA
nad6	Salvia officinalis OQ001564-OQ001565	Holmskioldia sanguinea	0.00196109	0.0302268	0.0648793
nad6	Salvia officinalis OQ001564-OQ001565	Pedicularis chinensis OQ596213	0.00206765	0.0313253	0.0660056
nad6	Salvia officinalis OQ001564-OQ001565	Sesamum indicum PP444661-PP444682	NA	0.0259599	0
nad6	Salvia officinalis OQ001564-OQ001565	Strobilanthes sarcorrhiza PQ601285	0.00452055	0.0239337	0.188878
nad6	Salvia officinalis OQ001564-OQ001565	Triphysaria versicolor PX150095	0.00214682	0.020553	0.104453
nad6	Salvia officinalis OQ001564-OQ001565	Verbena officinalis PP542011	NA	0.0173771	0
nad6	Salvia officinalis OQ001564-OQ001565	Vitex trifolia OK563725-OK563726	0.0115796	0.0410225	0.282275
nad6	Sesamum indicum PP444661-PP444682	Pedicularis chinensis OQ596213	0.00214682	0.0345612	0.0621165
nad6	Sesamum indicum PP444661-PP444682	Triphysaria versicolor PX150095	0.0021914	0.0259107	0.0845753
nad6	Sesamum indicum PP444661-PP444682	Verbena officinalis PP542011	NA	0.0259376	0
nad6	Strobilanthes sarcorrhiza PQ601285	Pedicularis chinensis OQ596213	0.00678521	0.0360428	0.188254
nad6	Strobilanthes sarcorrhiza PQ601285	Sesamum indicum PP444661-PP444682	0.00461251	0.0284596	0.162072
nad6	Strobilanthes sarcorrhiza PQ601285	Triphysaria versicolor PX150095	0.00702534	0.0274976	0.255489
nad6	Strobilanthes sarcorrhiza PQ601285	Verbena officinalis PP542011	0.00452363	0.0238915	0.189341
nad6	Verbena officinalis PP542011	Triphysaria versicolor PX150095	0.00214782	0.0205225	0.104657
nad6	Vitex trifolia OK563725-OK563726	Avicennia marina PP908999	0.0139269	0.0366011	0.380505
nad6	Vitex trifolia OK563725-OK563726	Callicarpa nudiflora PX091360	0.0115796	0.0410225	0.282275
nad6	Vitex trifolia OK563725-OK563726	Pedicularis chinensis OQ596213	0.0140793	0.0520209	0.270646
nad6	Vitex trifolia OK563725-OK563726	Sesamum indicum PP444661-PP444682	0.0118833	0.0452563	0.262577
nad6	Vitex trifolia OK563725-OK563726	Strobilanthes sarcorrhiza PQ601285	0.016878	0.0445934	0.378486
nad6	Vitex trifolia OK563725-OK563726	Triphysaria versicolor PX150095	0.0142411	0.0415357	0.342865
nad6	Vitex trifolia OK563725-OK563726	Verbena officinalis PP542011	0.0115808	0.0410021	0.282444
nad7	Avicennia marina PP908999	Pedicularis chinensis OQ596213	0.00307155	0.00498273	0.616439
nad7	Avicennia marina PP908999	Sesamum indicum PP444661-PP444682	0.00210948	0.00434518	0.485477
nad7	Avicennia marina PP908999	Strobilanthes sarcorrhiza PQ601285	0.0141117	0.0100992	1.39731
nad7	Avicennia marina PP908999	Triphysaria versicolor PX150095	0.00105335	NA	NA
nad7	Avicennia marina PP908999	Verbena officinalis PP542011	0.00105335	NA	NA
nad7	Callicarpa nudiflora PX091360	Avicennia marina PP908999	0.00105335	0.00434518	0.242419
nad7	Callicarpa nudiflora PX091360	Pedicularis chinensis OQ596213	0.0020469	0.00995559	0.205603
nad7	Callicarpa nudiflora PX091360	Sesamum indicum PP444661-PP444682	0.00105335	0.0087083	0.12096
nad7	Callicarpa nudiflora PX091360	Strobilanthes sarcorrhiza PQ601285	0.0148217	0.0140229	1.05697
nad7	Callicarpa nudiflora PX091360	Triphysaria versicolor PX150095	0.00210948	0.00434518	0.485477
nad7	Callicarpa nudiflora PX091360	Verbena officinalis PP542011	NA	0.00434518	0
nad7	Elsholtzia blanda PP755340	Avicennia marina PP908999	0.00105335	0.00434518	0.242419
nad7	Elsholtzia blanda PP755340	Callicarpa nudiflora PX091360	NA	NA	NA
nad7	Elsholtzia blanda PP755340	Holmskioldia sanguinea	NA	0.00433986	0
nad7	Elsholtzia blanda PP755340	Lavandula angustifolia OR296704	0.00210948	NA	NA
nad7	Elsholtzia blanda PP755340	Pedicularis chinensis OQ596213	0.0020469	0.00995559	0.205603
nad7	Elsholtzia blanda PP755340	Salvia officinalis OQ001564-OQ001565	0.00223494	NA	NA
nad7	Elsholtzia blanda PP755340	Sesamum indicum PP444661-PP444682	0.00105335	0.0087083	0.12096
nad7	Elsholtzia blanda PP755340	Strobilanthes sarcorrhiza PQ601285	0.0148217	0.0140229	1.05697
nad7	Elsholtzia blanda PP755340	Triphysaria versicolor PX150095	0.00210948	0.00434518	0.485477
nad7	Elsholtzia blanda PP755340	Verbena officinalis PP542011	NA	0.00434518	0
nad7	Elsholtzia blanda PP755340	Vitex trifolia OK563725-OK563726	0.00316726	0.00433762	0.730184
nad7	Holmskioldia sanguinea	Avicennia marina PP908999	0.00105335	0.00868504	0.121284
nad7	Holmskioldia sanguinea	Callicarpa nudiflora PX091360	NA	0.00433986	0
nad7	Holmskioldia sanguinea	Pedicularis chinensis OQ596213	0.00216015	0.0119505	0.180758
nad7	Holmskioldia sanguinea	Sesamum indicum PP444661-PP444682	0.00111701	0.010573	0.105647
nad7	Holmskioldia sanguinea	Strobilanthes sarcorrhiza PQ601285	0.0149167	0.0167259	0.891836
nad7	Holmskioldia sanguinea	Triphysaria versicolor PX150095	0.00204668	0.00993774	0.20595
nad7	Holmskioldia sanguinea	Verbena officinalis PP542011	NA	0.00703753	0
nad7	Holmskioldia sanguinea	Vitex trifolia OK563725-OK563726	0.00327597	0.00764403	0.428566
nad7	Lavandula angustifolia OR296704	Avicennia marina PP908999	0.00105335	0.00434518	0.242419
nad7	Lavandula angustifolia OR296704	Callicarpa nudiflora PX091360	0.00210948	NA	NA
nad7	Lavandula angustifolia OR296704	Holmskioldia sanguinea	0.00210948	0.00433986	0.486072
nad7	Lavandula angustifolia OR296704	Pedicularis chinensis OQ596213	0.00436932	0.00765863	0.570509
nad7	Lavandula angustifolia OR296704	Salvia officinalis OQ001564-OQ001565	0.00223494	NA	NA
nad7	Lavandula angustifolia OR296704	Sesamum indicum PP444661-PP444682	0.00327735	0.00766198	0.427743
nad7	Lavandula angustifolia OR296704	Strobilanthes sarcorrhiza PQ601285	0.0148217	0.0140229	1.05697
nad7	Lavandula angustifolia OR296704	Triphysaria versicolor PX150095	0.00210948	0.00434518	0.485477
nad7	Lavandula angustifolia OR296704	Verbena officinalis PP542011	0.00210948	0.00434518	0.485477
nad7	Lavandula angustifolia OR296704	Vitex trifolia OK563725-OK563726	0.00316726	0.00433762	0.730184
nad7	Pedicularis chinensis OQ596213	Triphysaria versicolor PX150095	0.00210957	0.00435568	0.484326
nad7	Pedicularis chinensis OQ596213	Verbena officinalis PP542011	0.00210957	0.00435568	0.484326
nad7	Salvia officinalis OQ001564-OQ001565	Avicennia marina PP908999	0.00111692	0.00352185	0.317139
nad7	Salvia officinalis OQ001564-OQ001565	Callicarpa nudiflora PX091360	0.00223494	NA	NA
nad7	Salvia officinalis OQ001564-OQ001565	Holmskioldia sanguinea	0.0023415	0.00307761	0.760818
nad7	Salvia officinalis OQ001564-OQ001565	Pedicularis chinensis OQ596213	0.00421887	0.00871397	0.48415
nad7	Salvia officinalis OQ001564-OQ001565	Sesamum indicum PP444661-PP444682	0.00323954	0.00794928	0.407527
nad7	Salvia officinalis OQ001564-OQ001565	Strobilanthes sarcorrhiza PQ601285	0.0125346	0.0136543	0.917997
nad7	Salvia officinalis OQ001564-OQ001565	Triphysaria versicolor PX150095	0.00210708	0.00435088	0.484288
nad7	Salvia officinalis OQ001564-OQ001565	Verbena officinalis PP542011	0.00210708	0.00435088	0.484288
nad7	Salvia officinalis OQ001564-OQ001565	Vitex trifolia OK563725-OK563726	0.00307009	0.00497097	0.617603
nad7	Sesamum indicum PP444661-PP444682	Pedicularis chinensis OQ596213	0.00117305	0.00617657	0.18992
nad7	Sesamum indicum PP444661-PP444682	Triphysaria versicolor PX150095	0.00111701	0.00352092	0.317248
nad7	Sesamum indicum PP444661-PP444682	Verbena officinalis PP542011	0.00111701	0.00352092	0.317248
nad7	Strobilanthes sarcorrhiza PQ601285	Pedicularis chinensis OQ596213	0.0170697	0.014278	1.19553
nad7	Strobilanthes sarcorrhiza PQ601285	Sesamum indicum PP444661-PP444682	0.0161324	0.0138282	1.16662
nad7	Strobilanthes sarcorrhiza PQ601285	Triphysaria versicolor PX150095	0.0150769	0.0105379	1.43073
nad7	Strobilanthes sarcorrhiza PQ601285	Verbena officinalis PP542011	0.0150769	0.0105379	1.43073
nad7	Triphysaria versicolor PX150095	Verbena officinalis PP542011	0.00210948	NA	NA
nad7	Vitex trifolia OK563725-OK563726	Avicennia marina PP908999	0.00211068	0.00872303	0.241966
nad7	Vitex trifolia OK563725-OK563726	Callicarpa nudiflora PX091360	0.00316726	0.00433762	0.730184
nad7	Vitex trifolia OK563725-OK563726	Pedicularis chinensis OQ596213	0.00547327	0.0115158	0.475284
nad7	Vitex trifolia OK563725-OK563726	Sesamum indicum PP444661-PP444682	0.00437171	0.0115177	0.379564
nad7	Vitex trifolia OK563725-OK563726	Strobilanthes sarcorrhiza PQ601285	0.0155446	0.0184837	0.840988
nad7	Vitex trifolia OK563725-OK563726	Triphysaria versicolor PX150095	0.00316726	0.00872303	0.363091
nad7	Vitex trifolia OK563725-OK563726	Verbena officinalis PP542011	0.00316726	0.00872303	0.363091
nad9	Avicennia marina PP908999	Holmskioldia sanguinea	0.00670426	0.0169206	0.396219
nad9	Avicennia marina PP908999	Pedicularis chinensis OQ596213	0.0044187	0.0264556	0.167024
nad9	Avicennia marina PP908999	Sesamum indicum PP444661-PP444682	0.00443982	0.0348035	0.127568
nad9	Avicennia marina PP908999	Strobilanthes sarcorrhiza PQ601285	0.0196179	0.0217286	0.902861
nad9	Avicennia marina PP908999	Triphysaria versicolor PX150095	0.00458563	0.0152859	0.299991
nad9	Avicennia marina PP908999	Verbena officinalis PP542011	0.00215362	0.0193582	0.111251
nad9	Callicarpa nudiflora PX091360	Avicennia marina PP908999	0.00215178	0.0194331	0.110727
nad9	Callicarpa nudiflora PX091360	Holmskioldia sanguinea	0.00430018	NA	NA
nad9	Callicarpa nudiflora PX091360	Pedicularis chinensis OQ596213	0.00228897	0.00767746	0.298141
nad9	Callicarpa nudiflora PX091360	Sesamum indicum PP444661-PP444682	0.00228522	0.015482	0.147605
nad9	Callicarpa nudiflora PX091360	Strobilanthes sarcorrhiza PQ601285	0.0219482	0.0309272	0.70967
nad9	Callicarpa nudiflora PX091360	Triphysaria versicolor PX150095	0.0021504	NA	NA
nad9	Callicarpa nudiflora PX091360	Verbena officinalis PP542011	0.00431534	NA	NA
nad9	Elsholtzia blanda PP755340	Avicennia marina PP908999	0.00458563	0.0152859	0.299991
nad9	Elsholtzia blanda PP755340	Callicarpa nudiflora PX091360	0.0021504	NA	NA
nad9	Elsholtzia blanda PP755340	Holmskioldia sanguinea	0.00645422	NA	NA
nad9	Elsholtzia blanda PP755340	Lavandula angustifolia OR296704	0.0021504	0.00976737	0.220162
nad9	Elsholtzia blanda PP755340	Pedicularis chinensis OQ596213	0.00482712	0.00660284	0.731067
nad9	Elsholtzia blanda PP755340	Salvia officinalis OQ001564-OQ001565	0.00215087	NA	NA
nad9	Elsholtzia blanda PP755340	Sesamum indicum PP444661-PP444682	0.00473164	0.01401	0.337733
nad9	Elsholtzia blanda PP755340	Strobilanthes sarcorrhiza PQ601285	0.0242979	0.0308838	0.786753
nad9	Elsholtzia blanda PP755340	Triphysaria versicolor PX150095	0.00431355	NA	NA
nad9	Elsholtzia blanda PP755340	Verbena officinalis PP542011	0.00647445	NA	NA
nad9	Elsholtzia blanda PP755340	Vitex trifolia OK563725-OK563726	0.00482481	0.00661201	0.729704
nad9	Holmskioldia sanguinea	Strobilanthes sarcorrhiza PQ601285	0.0219129	0.0311117	0.704329
nad9	Lavandula angustifolia OR296704	Avicennia marina PP908999	0.00647301	0.0294262	0.219975
nad9	Lavandula angustifolia OR296704	Callicarpa nudiflora PX091360	0.00430427	0.0097768	0.440254
nad9	Lavandula angustifolia OR296704	Holmskioldia sanguinea	0.00429688	0.00983456	0.436917
nad9	Lavandula angustifolia OR296704	Pedicularis chinensis OQ596213	0.00663885	0.017797	0.373032
nad9	Lavandula angustifolia OR296704	Salvia officinalis OQ001564-OQ001565	NA	0.00976737	0
nad9	Lavandula angustifolia OR296704	Sesamum indicum PP444661-PP444682	0.0070978	0.00694569	1.0219
nad9	Lavandula angustifolia OR296704	Strobilanthes sarcorrhiza PQ601285	0.0219364	0.0217943	1.00652
nad9	Lavandula angustifolia OR296704	Triphysaria versicolor PX150095	0.00689049	0.00767746	0.897497
nad9	Lavandula angustifolia OR296704	Verbena officinalis PP542011	0.00430796	0.0097384	0.442369
nad9	Lavandula angustifolia OR296704	Vitex trifolia OK563725-OK563726	0.0066337	0.0178546	0.37154
nad9	Pedicularis chinensis OQ596213	Holmskioldia sanguinea	0.00625153	0.0115159	0.542859
nad9	Pedicularis chinensis OQ596213	Triphysaria versicolor PX150095	NA	0.00975796	0
nad9	Pedicularis chinensis OQ596213	Verbena officinalis PP542011	0.0062707	0.0113846	0.550804
nad9	Salvia officinalis OQ001564-OQ001565	Avicennia marina PP908999	0.00663942	0.0174713	0.38002
nad9	Salvia officinalis OQ001564-OQ001565	Callicarpa nudiflora PX091360	0.00458264	NA	NA
nad9	Salvia officinalis OQ001564-OQ001565	Holmskioldia sanguinea	0.00457317	NA	NA
nad9	Salvia officinalis OQ001564-OQ001565	Pedicularis chinensis OQ596213	0.00689392	0.00766501	0.899402
nad9	Salvia officinalis OQ001564-OQ001565	Sesamum indicum PP444661-PP444682	0.00688258	0.0154567	0.445282
nad9	Salvia officinalis OQ001564-OQ001565	Strobilanthes sarcorrhiza PQ601285	0.0219449	0.0308838	0.710564
nad9	Salvia officinalis OQ001564-OQ001565	Triphysaria versicolor PX150095	0.00724569	NA	NA
nad9	Salvia officinalis OQ001564-OQ001565	Verbena officinalis PP542011	0.00458563	NA	NA
nad9	Salvia officinalis OQ001564-OQ001565	Vitex trifolia OK563725-OK563726	0.00688943	0.00768225	0.896798
nad9	Sesamum indicum PP444661-PP444682	Holmskioldia sanguinea	0.00636503	0.0210563	0.302286
nad9	Sesamum indicum PP444661-PP444682	Pedicularis chinensis OQ596213	0.0048178	0.006638	0.72579
nad9	Sesamum indicum PP444661-PP444682	Triphysaria versicolor PX150095	0.00473164	0.01401	0.337733
nad9	Sesamum indicum PP444661-PP444682	Verbena officinalis PP542011	0.00638474	0.0208206	0.306654
nad9	Strobilanthes sarcorrhiza PQ601285	Pedicularis chinensis OQ596213	0.0242979	0.0402609	0.603511
nad9	Strobilanthes sarcorrhiza PQ601285	Sesamum indicum PP444661-PP444682	0.0242603	0.0307167	0.789809
nad9	Strobilanthes sarcorrhiza PQ601285	Triphysaria versicolor PX150095	0.0242979	0.0308838	0.786753
nad9	Strobilanthes sarcorrhiza PQ601285	Verbena officinalis PP542011	0.0172808	0.0308312	0.560497
nad9	Triphysaria versicolor PX150095	Holmskioldia sanguinea	0.00645422	NA	NA
nad9	Triphysaria versicolor PX150095	Verbena officinalis PP542011	0.00647445	NA	NA
nad9	Verbena officinalis PP542011	Holmskioldia sanguinea	0.00430388	NA	NA
nad9	Vitex trifolia OK563725-OK563726	Avicennia marina PP908999	0.00441527	0.0265392	0.166368
nad9	Vitex trifolia OK563725-OK563726	Callicarpa nudiflora PX091360	0.00228747	0.00769475	0.297277
nad9	Vitex trifolia OK563725-OK563726	Holmskioldia sanguinea	0.00624553	0.0115776	0.539447
nad9	Vitex trifolia OK563725-OK563726	Pedicularis chinensis OQ596213	0.00430986	NA	NA
nad9	Vitex trifolia OK563725-OK563726	Sesamum indicum PP444661-PP444682	0.00481549	0.00664727	0.724431
nad9	Vitex trifolia OK563725-OK563726	Strobilanthes sarcorrhiza PQ601285	0.0242793	0.0403905	0.601114
nad9	Vitex trifolia OK563725-OK563726	Triphysaria versicolor PX150095	0.00482481	0.00661201	0.729704
nad9	Vitex trifolia OK563725-OK563726	Verbena officinalis PP542011	0.00626469	0.0114449	0.547377
rpl5	Avicennia marina PP908999	Pedicularis chinensis OQ596213	0.0174491	0.0229147	0.761479
rpl5	Avicennia marina PP908999	Sesamum indicum PP444661-PP444682	0.0153352	0.0216063	0.709756
rpl5	Avicennia marina PP908999	Strobilanthes sarcorrhiza PQ601285	0.0497779	0.0582568	0.854456
rpl5	Avicennia marina PP908999	Triphysaria versicolor PX150095	0.0217967	0.0448338	0.486165
rpl5	Avicennia marina PP908999	Verbena officinalis PP542011	0.0147142	0.0255131	0.576732
rpl5	Callicarpa nudiflora PX091360	Avicennia marina PP908999	0.0133847	0.0367606	0.364104
rpl5	Callicarpa nudiflora PX091360	Pedicularis chinensis OQ596213	0.00522402	0.0125075	0.41767
rpl5	Callicarpa nudiflora PX091360	Sesamum indicum PP444661-PP444682	0.0073546	0.0148938	0.493801
rpl5	Callicarpa nudiflora PX091360	Strobilanthes sarcorrhiza PQ601285	0.0528041	0.10143	0.520597
rpl5	Callicarpa nudiflora PX091360	Triphysaria versicolor PX150095	0.00962437	0.0319967	0.300793
rpl5	Callicarpa nudiflora PX091360	Verbena officinalis PP542011	0.00251848	0.0136792	0.18411
rpl5	Elsholtzia blanda PP755340	Avicennia marina PP908999	0.0260579	0.0759407	0.343136
rpl5	Elsholtzia blanda PP755340	Callicarpa nudiflora PX091360	0.0284613	0.0796236	0.357448
rpl5	Elsholtzia blanda PP755340	Holmskioldia sanguinea	0.0258084	0.0513963	0.502146
rpl5	Elsholtzia blanda PP755340	Lavandula angustifolia OR296704	0.0177877	0.0607838	0.292639
rpl5	Elsholtzia blanda PP755340	Pedicularis chinensis OQ596213	0.0329491	0.0789446	0.41737
rpl5	Elsholtzia blanda PP755340	Salvia officinalis OQ001564-OQ001565	0.00839243	0.0179034	0.468763
rpl5	Elsholtzia blanda PP755340	Sesamum indicum PP444661-PP444682	0.0359207	0.075003	0.478924
rpl5	Elsholtzia blanda PP755340	Strobilanthes sarcorrhiza PQ601285	0.0622022	0.145814	0.426585
rpl5	Elsholtzia blanda PP755340	Triphysaria versicolor PX150095	0.0382085	0.0942506	0.405392
rpl5	Elsholtzia blanda PP755340	Verbena officinalis PP542011	0.0310143	0.0748395	0.414411
rpl5	Elsholtzia blanda PP755340	Vitex trifolia OK563725-OK563726	0.0238947	0.0722619	0.330668
rpl5	Holmskioldia sanguinea	Avicennia marina PP908999	0.0202993	0.0564134	0.359832
rpl5	Holmskioldia sanguinea	Callicarpa nudiflora PX091360	0.0115703	0.0286163	0.404324
rpl5	Holmskioldia sanguinea	Pedicularis chinensis OQ596213	0.0161453	0.02776	0.581604
rpl5	Holmskioldia sanguinea	Sesamum indicum PP444661-PP444682	0.018191	0.0295088	0.616459
rpl5	Holmskioldia sanguinea	Strobilanthes sarcorrhiza PQ601285	0.0596047	0.121022	0.49251
rpl5	Holmskioldia sanguinea	Triphysaria versicolor PX150095	0.0205077	0.0499133	0.410867
rpl5	Holmskioldia sanguinea	Verbena officinalis PP542011	0.0135053	0.0309298	0.436643
rpl5	Holmskioldia sanguinea	Vitex trifolia OK563725-OK563726	0.00712446	0.02372	0.300357
rpl5	Lavandula angustifolia OR296704	Avicennia marina PP908999	0.0230552	0.0706145	0.326494
rpl5	Lavandula angustifolia OR296704	Callicarpa nudiflora PX091360	0.0144187	0.0409469	0.352132
rpl5	Lavandula angustifolia OR296704	Holmskioldia sanguinea	0.011599	0.0172586	0.672072
rpl5	Lavandula angustifolia OR296704	Pedicularis chinensis OQ596213	0.0190085	0.0413273	0.45995
rpl5	Lavandula angustifolia OR296704	Salvia officinalis OQ001564-OQ001565	0.00675132	0.0120664	0.559515
rpl5	Lavandula angustifolia OR296704	Sesamum indicum PP444661-PP444682	0.0215669	0.0403699	0.534233
rpl5	Lavandula angustifolia OR296704	Strobilanthes sarcorrhiza PQ601285	0.0632596	0.131938	0.479463
rpl5	Lavandula angustifolia OR296704	Triphysaria versicolor PX150095	0.0237661	0.0592125	0.40137
rpl5	Lavandula angustifolia OR296704	Verbena officinalis PP542011	0.0167327	0.0402861	0.415347
rpl5	Lavandula angustifolia OR296704	Vitex trifolia OK563725-OK563726	0.010031	0.0341881	0.293407
rpl5	Pedicularis chinensis OQ596213	Triphysaria versicolor PX150095	0.00431524	0.0235895	0.18293
rpl5	Pedicularis chinensis OQ596213	Verbena officinalis PP542011	0.00222507	NA	NA
rpl5	Salvia officinalis OQ001564-OQ001565	Avicennia marina PP908999	0.0169878	0.0403273	0.421247
rpl5	Salvia officinalis OQ001564-OQ001565	Callicarpa nudiflora PX091360	0.0125692	0.033428	0.376009
rpl5	Salvia officinalis OQ001564-OQ001565	Holmskioldia sanguinea	0.00954745	0.0092922	1.02747
rpl5	Salvia officinalis OQ001564-OQ001565	Pedicularis chinensis OQ596213	0.0130779	0.0288855	0.45275
rpl5	Salvia officinalis OQ001564-OQ001565	Sesamum indicum PP444661-PP444682	0.0152271	0.0315352	0.48286
rpl5	Salvia officinalis OQ001564-OQ001565	Strobilanthes sarcorrhiza PQ601285	0.0475562	0.0895834	0.53086
rpl5	Salvia officinalis OQ001564-OQ001565	Triphysaria versicolor PX150095	0.0173356	0.0521188	0.332616
rpl5	Salvia officinalis OQ001564-OQ001565	Verbena officinalis PP542011	0.0102527	0.0304584	0.336613
rpl5	Salvia officinalis OQ001564-OQ001565	Vitex trifolia OK563725-OK563726	0.00797546	0.0267368	0.298295
rpl5	Sesamum indicum PP444661-PP444682	Pedicularis chinensis OQ596213	0.00750502	NA	NA
rpl5	Sesamum indicum PP444661-PP444682	Triphysaria versicolor PX150095	0.0115856	0.0173323	0.668437
rpl5	Sesamum indicum PP444661-PP444682	Verbena officinalis PP542011	0.00474179	NA	NA
rpl5	Strobilanthes sarcorrhiza PQ601285	Pedicularis chinensis OQ596213	0.051894	0.0800107	0.648589
rpl5	Strobilanthes sarcorrhiza PQ601285	Sesamum indicum PP444661-PP444682	0.0496698	0.0789309	0.629282
rpl5	Strobilanthes sarcorrhiza PQ601285	Triphysaria versicolor PX150095	0.056487	0.104506	0.540515
rpl5	Strobilanthes sarcorrhiza PQ601285	Verbena officinalis PP542011	0.0490662	0.0837577	0.585811
rpl5	Triphysaria versicolor PX150095	Verbena officinalis PP542011	0.006863	0.0180206	0.380841
rpl5	Vitex trifolia OK563725-OK563726	Avicennia marina PP908999	0.0183856	0.0752862	0.24421
rpl5	Vitex trifolia OK563725-OK563726	Callicarpa nudiflora PX091360	0.0112397	0.0473717	0.237266
rpl5	Vitex trifolia OK563725-OK563726	Pedicularis chinensis OQ596213	0.0145038	0.0463385	0.312998
rpl5	Vitex trifolia OK563725-OK563726	Sesamum indicum PP444661-PP444682	0.0165691	0.0498338	0.332487
rpl5	Vitex trifolia OK563725-OK563726	Strobilanthes sarcorrhiza PQ601285	0.0584874	0.140853	0.415238
rpl5	Vitex trifolia OK563725-OK563726	Triphysaria versicolor PX150095	0.0190077	0.0417139	0.455668
rpl5	Vitex trifolia OK563725-OK563726	Verbena officinalis PP542011	0.0118535	0.0491623	0.24111
rps10	Avicennia marina PP908999	Pedicularis chinensis OQ596213	0.0290604	0.0160849	1.80669
rps10	Avicennia marina PP908999	Sesamum indicum PP444661-PP444682	0.02912	0.0159549	1.82515
rps10	Avicennia marina PP908999	Strobilanthes sarcorrhiza PQ601285	0.0617925	0.0746197	0.828099
rps10	Avicennia marina PP908999	Triphysaria versicolor PX150095	0.022869	0.0338005	0.67659
rps10	Avicennia marina PP908999	Verbena officinalis PP542011	0.0106026	0.0213628	0.496313
rps10	Callicarpa nudiflora PX091360	Avicennia marina PP908999	0.0109666	NA	NA
rps10	Callicarpa nudiflora PX091360	Pedicularis chinensis OQ596213	0.0184722	0.00816176	2.26326
rps10	Callicarpa nudiflora PX091360	Sesamum indicum PP444661-PP444682	0.0224264	0.0275049	0.815359
rps10	Callicarpa nudiflora PX091360	Strobilanthes sarcorrhiza PQ601285	0.051986	0.160418	0.324066
rps10	Callicarpa nudiflora PX091360	Triphysaria versicolor PX150095	0.0130411	0.0240564	0.542104
rps10	Callicarpa nudiflora PX091360	Verbena officinalis PP542011	0.00726643	0.0174162	0.417222
rps10	Elsholtzia blanda PP755340	Avicennia marina PP908999	0.0249292	0.0165124	1.50973
rps10	Elsholtzia blanda PP755340	Callicarpa nudiflora PX091360	0.0113072	0.0249278	0.4536
rps10	Elsholtzia blanda PP755340	Holmskioldia sanguinea	0.0128457	0.00889905	1.44349
rps10	Elsholtzia blanda PP755340	Lavandula angustifolia OR296704	0.0179257	0.028299	0.63344
rps10	Elsholtzia blanda PP755340	Pedicularis chinensis OQ596213	0.0172624	0.00731651	2.35938
rps10	Elsholtzia blanda PP755340	Salvia officinalis OQ001564-OQ001565	0.00584612	0.0307699	0.189995
rps10	Elsholtzia blanda PP755340	Sesamum indicum PP444661-PP444682	0.0232074	0.0147549	1.57286
rps10	Elsholtzia blanda PP755340	Strobilanthes sarcorrhiza PQ601285	0.053965	0.0839708	0.642663
rps10	Elsholtzia blanda PP755340	Triphysaria versicolor PX150095	0.00912601	0.0275622	0.331106
rps10	Elsholtzia blanda PP755340	Verbena officinalis PP542011	0.0193126	0.0441118	0.437809
rps10	Elsholtzia blanda PP755340	Vitex trifolia OK563725-OK563726	0.0128542	0.00886788	1.44952
rps10	Holmskioldia sanguinea	Avicennia marina PP908999	0.017053	0.0073551	2.31852
rps10	Holmskioldia sanguinea	Callicarpa nudiflora PX091360	0.012234	0.0108535	1.1272
rps10	Holmskioldia sanguinea	Pedicularis chinensis OQ596213	0.0184241	NA	NA
rps10	Holmskioldia sanguinea	Sesamum indicum PP444661-PP444682	0.0251472	0.00737467	3.40995
rps10	Holmskioldia sanguinea	Strobilanthes sarcorrhiza PQ601285	0.0396549	0.075597	0.524557
rps10	Holmskioldia sanguinea	Triphysaria versicolor PX150095	0.0141276	0.0137992	1.0238
rps10	Holmskioldia sanguinea	Verbena officinalis PP542011	0.0131123	0.0231772	0.565742
rps10	Holmskioldia sanguinea	Vitex trifolia OK563725-OK563726	0.0136828	NA	NA
rps10	Lavandula angustifolia OR296704	Avicennia marina PP908999	0.0325963	0.0315305	1.0338
rps10	Lavandula angustifolia OR296704	Callicarpa nudiflora PX091360	0.0208685	0.0234657	0.88932
rps10	Lavandula angustifolia OR296704	Holmskioldia sanguinea	0.0163381	0.0167137	0.977529
rps10	Lavandula angustifolia OR296704	Pedicularis chinensis OQ596213	0.0234587	0.0210414	1.11489
rps10	Lavandula angustifolia OR296704	Salvia officinalis OQ001564-OQ001565	0.0132346	0.0374648	0.353254
rps10	Lavandula angustifolia OR296704	Sesamum indicum PP444661-PP444682	0.025846	0.0293278	0.881279
rps10	Lavandula angustifolia OR296704	Strobilanthes sarcorrhiza PQ601285	0.0440118	0.103646	0.424635
rps10	Lavandula angustifolia OR296704	Triphysaria versicolor PX150095	0.0122536	0.0336935	0.363679
rps10	Lavandula angustifolia OR296704	Verbena officinalis PP542011	0.0255995	0.0393414	0.6507
rps10	Lavandula angustifolia OR296704	Vitex trifolia OK563725-OK563726	0.0163478	0.0166738	0.980451
rps10	Pedicularis chinensis OQ596213	Triphysaria versicolor PX150095	0.0146584	0.0182336	0.80392
rps10	Pedicularis chinensis OQ596213	Verbena officinalis PP542011	0.024769	0.0366709	0.675441
rps10	Salvia officinalis OQ001564-OQ001565	Avicennia marina PP908999	0.0186028	0.0252938	0.735468
rps10	Salvia officinalis OQ001564-OQ001565	Callicarpa nudiflora PX091360	0.00584612	0.0307699	0.189995
rps10	Salvia officinalis OQ001564-OQ001565	Holmskioldia sanguinea	0.00781723	0.0202388	0.386249
rps10	Salvia officinalis OQ001564-OQ001565	Pedicularis chinensis OQ596213	0.0117435	0.0203278	0.577708
rps10	Salvia officinalis OQ001564-OQ001565	Sesamum indicum PP444661-PP444682	0.0186049	0.0246331	0.755278
rps10	Salvia officinalis OQ001564-OQ001565	Strobilanthes sarcorrhiza PQ601285	0.0513521	0.102571	0.500647
rps10	Salvia officinalis OQ001564-OQ001565	Triphysaria versicolor PX150095	0.00389027	0.0420509	0.0925134
rps10	Salvia officinalis OQ001564-OQ001565	Verbena officinalis PP542011	0.0137377	0.0500065	0.274719
rps10	Salvia officinalis OQ001564-OQ001565	Vitex trifolia OK563725-OK563726	0.00782281	0.0201596	0.388044
rps10	Sesamum indicum PP444661-PP444682	Pedicularis chinensis OQ596213	0.0211948	0.00737336	2.87451
rps10	Sesamum indicum PP444661-PP444682	Triphysaria versicolor PX150095	0.0212634	0.0224097	0.948851
rps10	Sesamum indicum PP444661-PP444682	Verbena officinalis PP542011	0.0235509	0.0411637	0.572127
rps10	Strobilanthes sarcorrhiza PQ601285	Pedicularis chinensis OQ596213	0.0539315	0.0676754	0.796913
rps10	Strobilanthes sarcorrhiza PQ601285	Sesamum indicum PP444661-PP444682	0.0561886	0.0590909	0.950884
rps10	Strobilanthes sarcorrhiza PQ601285	Triphysaria versicolor PX150095	0.0538974	0.0843793	0.638752
rps10	Strobilanthes sarcorrhiza PQ601285	Verbena officinalis PP542011	0.0531237	0.165295	0.321387
rps10	Triphysaria versicolor PX150095	Verbena officinalis PP542011	0.0204136	0.041268	0.494658
rps10	Vitex trifolia OK563725-OK563726	Avicennia marina PP908999	0.0250332	0.00731966	3.41999
rps10	Vitex trifolia OK563725-OK563726	Callicarpa nudiflora PX091360	0.0122364	0.0108356	1.12928
rps10	Vitex trifolia OK563725-OK563726	Pedicularis chinensis OQ596213	0.0184361	NA	NA
rps10	Vitex trifolia OK563725-OK563726	Sesamum indicum PP444661-PP444682	0.0251702	0.00732402	3.43666
rps10	Vitex trifolia OK563725-OK563726	Strobilanthes sarcorrhiza PQ601285	0.0560725	0.0755947	0.741751
rps10	Vitex trifolia OK563725-OK563726	Triphysaria versicolor PX150095	0.0141441	0.0137375	1.0296
rps10	Vitex trifolia OK563725-OK563726	Verbena officinalis PP542011	0.0196599	0.0292893	0.67123
rps12	Avicennia marina PP908999	Pedicularis chinensis OQ596213	0.0118667	0.0414311	0.286419
rps12	Avicennia marina PP908999	Sesamum indicum PP444661-PP444682	0.0130776	0.0525273	0.248967
rps12	Avicennia marina PP908999	Strobilanthes sarcorrhiza PQ601285	0.00956266	0.0274319	0.348596
rps12	Avicennia marina PP908999	Triphysaria versicolor PX150095	0.0130464	0.040321	0.323564
rps12	Avicennia marina PP908999	Verbena officinalis PP542011	0.00870275	0.0599222	0.145234
rps12	Callicarpa nudiflora PX091360	Avicennia marina PP908999	0.0120833	0.0205111	0.589112
rps12	Callicarpa nudiflora PX091360	Pedicularis chinensis OQ596213	0.00759366	0.00931962	0.814803
rps12	Callicarpa nudiflora PX091360	Sesamum indicum PP444661-PP444682	0.0068547	0.0379	0.180863
rps12	Callicarpa nudiflora PX091360	Strobilanthes sarcorrhiza PQ601285	0.00320807	0.0512992	0.0625365
rps12	Callicarpa nudiflora PX091360	Triphysaria versicolor PX150095	0.00717472	0.0221404	0.324055
rps12	Callicarpa nudiflora PX091360	Verbena officinalis PP542011	0.00377584	0.0188236	0.20059
rps12	Elsholtzia blanda PP755340	Avicennia marina PP908999	0.00956266	0.0274319	0.348596
rps12	Elsholtzia blanda PP755340	Callicarpa nudiflora PX091360	0.00320807	0.0512992	0.0625365
rps12	Elsholtzia blanda PP755340	Holmskioldia sanguinea	0.00332966	0.0282413	0.1179
rps12	Elsholtzia blanda PP755340	Lavandula angustifolia OR296704	NA	0.0139539	0
rps12	Elsholtzia blanda PP755340	Pedicularis chinensis OQ596213	0.00332687	0.0284057	0.11712
rps12	Elsholtzia blanda PP755340	Salvia officinalis OQ001564-OQ001565	NA	0.0139539	0
rps12	Elsholtzia blanda PP755340	Sesamum indicum PP444661-PP444682	0.00346336	0.0492692	0.0702945
rps12	Elsholtzia blanda PP755340	Strobilanthes sarcorrhiza PQ601285	NA	0.0592137	0
rps12	Elsholtzia blanda PP755340	Triphysaria versicolor PX150095	0.0032085	0.0512674	0.0625836
rps12	Elsholtzia blanda PP755340	Verbena officinalis PP542011	NA	0.0426669	0
rps12	Elsholtzia blanda PP755340	Vitex trifolia OK563725-OK563726	NA	0.0284446	0
rps12	Holmskioldia sanguinea	Avicennia marina PP908999	0.0131117	0.0272369	0.481394
rps12	Holmskioldia sanguinea	Callicarpa nudiflora PX091360	0.00666734	0.0138566	0.481166
rps12	Holmskioldia sanguinea	Pedicularis chinensis OQ596213	0.00716103	NA	NA
rps12	Holmskioldia sanguinea	Sesamum indicum PP444661-PP444682	0.00643902	0.0325962	0.197539
rps12	Holmskioldia sanguinea	Strobilanthes sarcorrhiza PQ601285	0.00332966	0.0587671	0.0566585
rps12	Holmskioldia sanguinea	Triphysaria versicolor PX150095	0.00666955	0.0138378	0.48198
rps12	Holmskioldia sanguinea	Verbena officinalis PP542011	0.00357347	0.0108265	0.330068
rps12	Holmskioldia sanguinea	Vitex trifolia OK563725-OK563726	0.00332966	NA	NA
rps12	Lavandula angustifolia OR296704	Avicennia marina PP908999	0.00956266	0.0149625	0.639108
rps12	Lavandula angustifolia OR296704	Callicarpa nudiflora PX091360	0.00332574	0.0284446	0.11692
rps12	Lavandula angustifolia OR296704	Holmskioldia sanguinea	0.00332966	0.0138566	0.240293
rps12	Lavandula angustifolia OR296704	Pedicularis chinensis OQ596213	0.00357159	0.0108613	0.328836
rps12	Lavandula angustifolia OR296704	Salvia officinalis OQ001564-OQ001565	NA	NA	NA
rps12	Lavandula angustifolia OR296704	Sesamum indicum PP444661-PP444682	0.00320807	0.0498641	0.0643363
rps12	Lavandula angustifolia OR296704	Strobilanthes sarcorrhiza PQ601285	NA	0.0435151	0
rps12	Lavandula angustifolia OR296704	Triphysaria versicolor PX150095	0.00332687	0.0284057	0.11712
rps12	Lavandula angustifolia OR296704	Verbena officinalis PP542011	NA	0.0219274	0
rps12	Lavandula angustifolia OR296704	Vitex trifolia OK563725-OK563726	NA	0.0139539	0
rps12	Pedicularis chinensis OQ596213	Triphysaria versicolor PX150095	NA	0.0139158	0
rps12	Pedicularis chinensis OQ596213	Verbena officinalis PP542011	0.00332687	0.0139348	0.238745
rps12	Salvia officinalis OQ001564-OQ001565	Avicennia marina PP908999	0.00956266	0.0149625	0.639108
rps12	Salvia officinalis OQ001564-OQ001565	Callicarpa nudiflora PX091360	0.00332574	0.0284446	0.11692
rps12	Salvia officinalis OQ001564-OQ001565	Holmskioldia sanguinea	0.00332966	0.0138566	0.240293
rps12	Salvia officinalis OQ001564-OQ001565	Pedicularis chinensis OQ596213	0.00357159	0.0108613	0.328836
rps12	Salvia officinalis OQ001564-OQ001565	Sesamum indicum PP444661-PP444682	0.00320807	0.0498641	0.0643363
rps12	Salvia officinalis OQ001564-OQ001565	Strobilanthes sarcorrhiza PQ601285	NA	0.0435151	0
rps12	Salvia officinalis OQ001564-OQ001565	Triphysaria versicolor PX150095	0.00332687	0.0284057	0.11712
rps12	Salvia officinalis OQ001564-OQ001565	Verbena officinalis PP542011	NA	0.0219274	0
rps12	Salvia officinalis OQ001564-OQ001565	Vitex trifolia OK563725-OK563726	NA	0.0139539	0
rps12	Sesamum indicum PP444661-PP444682	Pedicularis chinensis OQ596213	0.00715498	0.0216435	0.330583
rps12	Sesamum indicum PP444661-PP444682	Triphysaria versicolor PX150095	0.00685822	0.0378309	0.181286
rps12	Sesamum indicum PP444661-PP444682	Verbena officinalis PP542011	0.00356884	0.032735	0.109022
rps12	Strobilanthes sarcorrhiza PQ601285	Pedicularis chinensis OQ596213	0.00346538	0.0507546	0.0682771
rps12	Strobilanthes sarcorrhiza PQ601285	Sesamum indicum PP444661-PP444682	0.00346336	0.0768203	0.0450839
rps12	Strobilanthes sarcorrhiza PQ601285	Triphysaria versicolor PX150095	0.0032085	0.0512674	0.0625836
rps12	Strobilanthes sarcorrhiza PQ601285	Verbena officinalis PP542011	NA	0.0627989	0
rps12	Triphysaria versicolor PX150095	Verbena officinalis PP542011	0.00378014	0.018772	0.201371
rps12	Vitex trifolia OK563725-OK563726	Avicennia marina PP908999	0.00956266	0.0274319	0.348596
rps12	Vitex trifolia OK563725-OK563726	Callicarpa nudiflora PX091360	0.00356884	0.0108862	0.327832
rps12	Vitex trifolia OK563725-OK563726	Pedicularis chinensis OQ596213	0.00332687	NA	NA
rps12	Vitex trifolia OK563725-OK563726	Sesamum indicum PP444661-PP444682	0.00332574	0.027807	0.119601
rps12	Vitex trifolia OK563725-OK563726	Strobilanthes sarcorrhiza PQ601285	NA	0.0592137	0
rps12	Vitex trifolia OK563725-OK563726	Triphysaria versicolor PX150095	0.00357159	0.0108613	0.328836
rps12	Vitex trifolia OK563725-OK563726	Verbena officinalis PP542011	NA	0.0139539	0
rps13	Avicennia marina PP908999	Pedicularis chinensis OQ596213	0.00958608	0.0305516	0.313767
rps13	Avicennia marina PP908999	Sesamum indicum PP444661-PP444682	0.00779396	0.0229469	0.339652
rps13	Avicennia marina PP908999	Strobilanthes sarcorrhiza PQ601285	0.010537	0.016949	0.621687
rps13	Avicennia marina PP908999	Triphysaria versicolor PX150095	0.0166558	0.0637956	0.261081
rps13	Avicennia marina PP908999	Verbena officinalis PP542011	0.00377065	0.0128198	0.294127
rps13	Callicarpa nudiflora PX091360	Avicennia marina PP908999	0.0072148	0.0451721	0.159718
rps13	Callicarpa nudiflora PX091360	Pedicularis chinensis OQ596213	0.00938886	0.0452028	0.207705
rps13	Callicarpa nudiflora PX091360	Sesamum indicum PP444661-PP444682	0.00769662	0.0355148	0.216716
rps13	Callicarpa nudiflora PX091360	Strobilanthes sarcorrhiza PQ601285	0.0104222	0.0760466	0.13705
rps13	Callicarpa nudiflora PX091360	Triphysaria versicolor PX150095	0.0170055	0.0989875	0.171794
rps13	Callicarpa nudiflora PX091360	Verbena officinalis PP542011	0.00349546	0.0335908	0.10406
rps13	Elsholtzia blanda PP755340	Avicennia marina PP908999	0.00374043	0.0386837	0.0966927
rps13	Elsholtzia blanda PP755340	Callicarpa nudiflora PX091360	0.00399192	0.0219108	0.18219
rps13	Elsholtzia blanda PP755340	Holmskioldia sanguinea	0.00339076	0.0629372	0.0538753
rps13	Elsholtzia blanda PP755340	Lavandula angustifolia OR296704	0.0105855	0.0521914	0.202821
rps13	Elsholtzia blanda PP755340	Pedicularis chinensis OQ596213	0.0127488	0.0511101	0.249437
rps13	Elsholtzia blanda PP755340	Salvia officinalis OQ001564-OQ001565	0.00700405	0.0169885	0.412282
rps13	Elsholtzia blanda PP755340	Sesamum indicum PP444661-PP444682	0.0112828	0.0387132	0.291445
rps13	Elsholtzia blanda PP755340	Strobilanthes sarcorrhiza PQ601285	0.00701181	0.0690235	0.101586
rps13	Elsholtzia blanda PP755340	Triphysaria versicolor PX150095	0.0205101	0.105831	0.1938
rps13	Elsholtzia blanda PP755340	Verbena officinalis PP542011	0.00675707	0.0412492	0.163811
rps13	Elsholtzia blanda PP755340	Vitex trifolia OK563725-OK563726	0.0035147	0.0340268	0.103292
rps13	Holmskioldia sanguinea	Avicennia marina PP908999	0.00675707	0.0412492	0.163811
rps13	Holmskioldia sanguinea	Callicarpa nudiflora PX091360	NA	0.0513184	0
rps13	Holmskioldia sanguinea	Pedicularis chinensis OQ596213	0.00899185	0.0376298	0.238955
rps13	Holmskioldia sanguinea	Sesamum indicum PP444661-PP444682	0.00751395	0.0253996	0.295829
rps13	Holmskioldia sanguinea	Strobilanthes sarcorrhiza PQ601285	0.0110555	0.043466	0.254349
rps13	Holmskioldia sanguinea	Triphysaria versicolor PX150095	0.016288	0.0849659	0.191701
rps13	Holmskioldia sanguinea	Verbena officinalis PP542011	0.0034906	0.01701	0.205208
rps13	Holmskioldia sanguinea	Vitex trifolia OK563725-OK563726	NA	0.01701	0
rps13	Lavandula angustifolia OR296704	Avicennia marina PP908999	0.00761853	0.0263614	0.289003
rps13	Lavandula angustifolia OR296704	Callicarpa nudiflora PX091360	0.00720545	0.0454039	0.158697
rps13	Lavandula angustifolia OR296704	Holmskioldia sanguinea	0.0067464	0.0416402	0.162016
rps13	Lavandula angustifolia OR296704	Pedicularis chinensis OQ596213	0.0095767	0.0306339	0.312617
rps13	Lavandula angustifolia OR296704	Salvia officinalis OQ001564-OQ001565	0.00350958	0.0342576	0.102447
rps13	Lavandula angustifolia OR296704	Sesamum indicum PP444661-PP444682	0.00826662	0.0198915	0.415585
rps13	Lavandula angustifolia OR296704	Strobilanthes sarcorrhiza PQ601285	0.0105221	0.0515762	0.20401
rps13	Lavandula angustifolia OR296704	Triphysaria versicolor PX150095	0.0169353	0.0879677	0.192517
rps13	Lavandula angustifolia OR296704	Verbena officinalis PP542011	0.00376638	0.0128644	0.292776
rps13	Lavandula angustifolia OR296704	Vitex trifolia OK563725-OK563726	0.00699409	0.0171002	0.409006
rps13	Pedicularis chinensis OQ596213	Triphysaria versicolor PX150095	0.0142825	0.0636347	0.224444
rps13	Pedicularis chinensis OQ596213	Verbena officinalis PP542011	0.00593492	0.0162252	0.365785
rps13	Salvia officinalis OQ001564-OQ001565	Avicennia marina PP908999	0.0035147	0.0340268	0.103292
rps13	Salvia officinalis OQ001564-OQ001565	Callicarpa nudiflora PX091360	0.00375049	0.012626	0.297045
rps13	Salvia officinalis OQ001564-OQ001565	Holmskioldia sanguinea	0.0034906	0.0348709	0.100101
rps13	Salvia officinalis OQ001564-OQ001565	Pedicularis chinensis OQ596213	0.00560921	0.0321469	0.174487
rps13	Salvia officinalis OQ001564-OQ001565	Sesamum indicum PP444661-PP444682	0.00396759	0.0214726	0.184775
rps13	Salvia officinalis OQ001564-OQ001565	Strobilanthes sarcorrhiza PQ601285	0.0147267	0.043466	0.338811
rps13	Salvia officinalis OQ001564-OQ001565	Triphysaria versicolor PX150095	0.0131886	0.0857759	0.153757
rps13	Salvia officinalis OQ001564-OQ001565	Verbena officinalis PP542011	NA	0.01701	0
rps13	Salvia officinalis OQ001564-OQ001565	Vitex trifolia OK563725-OK563726	0.0034906	0.01701	0.205208
rps13	Sesamum indicum PP444661-PP444682	Pedicularis chinensis OQ596213	0.0105691	0.0235258	0.449256
rps13	Sesamum indicum PP444661-PP444682	Triphysaria versicolor PX150095	0.0173425	0.0802836	0.216015
rps13	Sesamum indicum PP444661-PP444682	Verbena officinalis PP542011	0.00349546	0.0166977	0.209337
rps13	Strobilanthes sarcorrhiza PQ601285	Pedicularis chinensis OQ596213	0.0194022	0.060871	0.318742
rps13	Strobilanthes sarcorrhiza PQ601285	Sesamum indicum PP444661-PP444682	0.0175265	0.0532341	0.329234
rps13	Strobilanthes sarcorrhiza PQ601285	Triphysaria versicolor PX150095	0.0264415	0.10081	0.26229
rps13	Strobilanthes sarcorrhiza PQ601285	Verbena officinalis PP542011	0.0147267	0.0285106	0.516535
rps13	Triphysaria versicolor PX150095	Verbena officinalis PP542011	0.0131886	0.0717661	0.183773
rps13	Vitex trifolia OK563725-OK563726	Avicennia marina PP908999	0.00700405	0.0169885	0.412282
rps13	Vitex trifolia OK563725-OK563726	Callicarpa nudiflora PX091360	NA	0.0253996	0
rps13	Vitex trifolia OK563725-OK563726	Pedicularis chinensis OQ596213	0.00937888	0.0192394	0.487482
rps13	Vitex trifolia OK563725-OK563726	Sesamum indicum PP444661-PP444682	0.00794892	0.0106739	0.744709
rps13	Vitex trifolia OK563725-OK563726	Strobilanthes sarcorrhiza PQ601285	0.0110555	0.0285106	0.387769
rps13	Vitex trifolia OK563725-OK563726	Triphysaria versicolor PX150095	0.0169871	0.0717661	0.236701
rps13	Vitex trifolia OK563725-OK563726	Verbena officinalis PP542011	0.0034906	NA	NA
rps3	Avicennia marina PP908999	Elsholtzia blanda PP755340	0.0319337	0.0605698	0.527221
rps3	Avicennia marina PP908999	Pedicularis chinensis OQ596213	0.0167263	0.0243067	0.688138
rps3	Avicennia marina PP908999	Sesamum indicum PP444661-PP444682	0.00796657	0.0217164	0.366846
rps3	Avicennia marina PP908999	Strobilanthes sarcorrhiza PQ601285	0.0225648	0.0321745	0.701326
rps3	Avicennia marina PP908999	Triphysaria versicolor PX150095	0.0179224	0.025393	0.705802
rps3	Avicennia marina PP908999	Verbena officinalis PP542011	0.00997563	0.0208336	0.478824
rps3	Callicarpa nudiflora PX091360	Avicennia marina PP908999	0.0185321	0.0271741	0.681977
rps3	Callicarpa nudiflora PX091360	Elsholtzia blanda PP755340	0.0245104	0.0436565	0.561439
rps3	Callicarpa nudiflora PX091360	Pedicularis chinensis OQ596213	0.011394	0.01266	0.900004
rps3	Callicarpa nudiflora PX091360	Sesamum indicum PP444661-PP444682	0.0177989	0.024222	0.734826
rps3	Callicarpa nudiflora PX091360	Strobilanthes sarcorrhiza PQ601285	0.0306021	0.0549679	0.556727
rps3	Callicarpa nudiflora PX091360	Triphysaria versicolor PX150095	0.0138387	0.0132169	1.04705
rps3	Callicarpa nudiflora PX091360	Verbena officinalis PP542011	0.0117868	0.0186563	0.631788
rps3	Holmskioldia sanguinea	Avicennia marina PP908999	0.0220759	0.0289673	0.762097
rps3	Holmskioldia sanguinea	Callicarpa nudiflora PX091360	0.00848101	0.014011	0.605309
rps3	Holmskioldia sanguinea	Elsholtzia blanda PP755340	0.0254684	0.0455503	0.559126
rps3	Holmskioldia sanguinea	Pedicularis chinensis OQ596213	0.0178613	0.0208925	0.854917
rps3	Holmskioldia sanguinea	Sesamum indicum PP444661-PP444682	0.0210024	0.0291489	0.720522
rps3	Holmskioldia sanguinea	Strobilanthes sarcorrhiza PQ601285	0.0408893	0.0545947	0.748961
rps3	Holmskioldia sanguinea	Triphysaria versicolor PX150095	0.0190257	0.0223171	0.852517
rps3	Holmskioldia sanguinea	Verbena officinalis PP542011	0.0166529	0.0246665	0.675123
rps3	Holmskioldia sanguinea	Vitex trifolia OK563725-OK563726	0.00826909	0.0157475	0.525103
rps3	Lavandula angustifolia OR296704	Avicennia marina PP908999	0.0219427	0.0235804	0.930546
rps3	Lavandula angustifolia OR296704	Callicarpa nudiflora PX091360	0.00776243	0.00474122	1.63722
rps3	Lavandula angustifolia OR296704	Elsholtzia blanda PP755340	0.0213546	0.03373	0.633104
rps3	Lavandula angustifolia OR296704	Holmskioldia sanguinea	0.0120395	0.0165821	0.726055
rps3	Lavandula angustifolia OR296704	Pedicularis chinensis OQ596213	0.0172999	0.0176814	0.978422
rps3	Lavandula angustifolia OR296704	Salvia officinalis OQ001564-OQ001565	0.00674941	0.00290178	2.32596
rps3	Lavandula angustifolia OR296704	Sesamum indicum PP444661-PP444682	0.0209172	0.0243032	0.86068
rps3	Lavandula angustifolia OR296704	Strobilanthes sarcorrhiza PQ601285	0.0393681	0.0481121	0.818258
rps3	Lavandula angustifolia OR296704	Triphysaria versicolor PX150095	0.0184614	0.0191532	0.963881
rps3	Lavandula angustifolia OR296704	Verbena officinalis PP542011	0.0165273	0.0203917	0.810492
rps3	Lavandula angustifolia OR296704	Vitex trifolia OK563725-OK563726	0.00685008	0.0053799	1.27327
rps3	Pedicularis chinensis OQ596213	Elsholtzia blanda PP755340	0.0259801	0.0480044	0.541202
rps3	Pedicularis chinensis OQ596213	Triphysaria versicolor PX150095	0.00321065	0.00917741	0.349843
rps3	Pedicularis chinensis OQ596213	Verbena officinalis PP542011	0.0117175	0.0177894	0.658679
rps3	Salvia officinalis OQ001564-OQ001565	Avicennia marina PP908999	0.0167003	0.0245745	0.679578
rps3	Salvia officinalis OQ001564-OQ001565	Callicarpa nudiflora PX091360	0.00552143	0.00510622	1.08131
rps3	Salvia officinalis OQ001564-OQ001565	Elsholtzia blanda PP755340	0.0185938	0.0352453	0.527553
rps3	Salvia officinalis OQ001564-OQ001565	Holmskioldia sanguinea	0.0111299	0.0149528	0.744335
rps3	Salvia officinalis OQ001564-OQ001565	Pedicularis chinensis OQ596213	0.013787	0.0165817	0.831462
rps3	Salvia officinalis OQ001564-OQ001565	Sesamum indicum PP444661-PP444682	0.0170121	0.0254038	0.66967
rps3	Salvia officinalis OQ001564-OQ001565	Strobilanthes sarcorrhiza PQ601285	0.0354884	0.0501837	0.70717
rps3	Salvia officinalis OQ001564-OQ001565	Triphysaria versicolor PX150095	0.0149812	0.0178787	0.837935
rps3	Salvia officinalis OQ001564-OQ001565	Verbena officinalis PP542011	0.012998	0.0192156	0.676427
rps3	Salvia officinalis OQ001564-OQ001565	Vitex trifolia OK563725-OK563726	0.00455929	0.00277804	1.64119
rps3	Sesamum indicum PP444661-PP444682	Elsholtzia blanda PP755340	0.0309752	0.0521778	0.593648
rps3	Sesamum indicum PP444661-PP444682	Pedicularis chinensis OQ596213	0.0141465	0.0244069	0.57961
rps3	Sesamum indicum PP444661-PP444682	Triphysaria versicolor PX150095	0.0153314	0.0256029	0.598816
rps3	Sesamum indicum PP444661-PP444682	Verbena officinalis PP542011	0.010253	0.0226184	0.453303
rps3	Strobilanthes sarcorrhiza PQ601285	Elsholtzia blanda PP755340	0.0558529	0.095406	0.585424
rps3	Strobilanthes sarcorrhiza PQ601285	Pedicularis chinensis OQ596213	0.0344988	0.050957	0.677018
rps3	Strobilanthes sarcorrhiza PQ601285	Sesamum indicum PP444661-PP444682	0.023755	0.0409863	0.579585
rps3	Strobilanthes sarcorrhiza PQ601285	Triphysaria versicolor PX150095	0.0357318	0.0520492	0.6865
rps3	Strobilanthes sarcorrhiza PQ601285	Verbena officinalis PP542011	0.0300297	0.0472512	0.635533
rps3	Triphysaria versicolor PX150095	Elsholtzia blanda PP755340	0.0273945	0.0499037	0.548947
rps3	Triphysaria versicolor PX150095	Verbena officinalis PP542011	0.0122975	0.0215333	0.571092
rps3	Verbena officinalis PP542011	Elsholtzia blanda PP755340	0.025627	0.0507753	0.504715
rps3	Vitex trifolia OK563725-OK563726	Avicennia marina PP908999	0.0165867	0.0245287	0.676218
rps3	Vitex trifolia OK563725-OK563726	Callicarpa nudiflora PX091360	0.00253882	0.00609864	0.416292
rps3	Vitex trifolia OK563725-OK563726	Elsholtzia blanda PP755340	0.0194014	0.0384934	0.504017
rps3	Vitex trifolia OK563725-OK563726	Pedicularis chinensis OQ596213	0.0120481	0.01683	0.715873
rps3	Vitex trifolia OK563725-OK563726	Sesamum indicum PP444661-PP444682	0.0155278	0.0243607	0.637413
rps3	Vitex trifolia OK563725-OK563726	Strobilanthes sarcorrhiza PQ601285	0.0352521	0.0501396	0.703078
rps3	Vitex trifolia OK563725-OK563726	Triphysaria versicolor PX150095	0.0132023	0.0183176	0.720744
rps3	Vitex trifolia OK563725-OK563726	Verbena officinalis PP542011	0.0112671	0.019406	0.580601
rps4	Avicennia marina PP908999	Pedicularis chinensis OQ596213	0.00523342	0.0211265	0.247718
rps4	Avicennia marina PP908999	Sesamum indicum PP444661-PP444682	0.00605125	0.0251714	0.240402
rps4	Avicennia marina PP908999	Strobilanthes sarcorrhiza PQ601285	0.0285291	0.0304007	0.938433
rps4	Avicennia marina PP908999	Triphysaria versicolor PX150095	0.00470412	0.0114455	0.411002
rps4	Avicennia marina PP908999	Verbena officinalis PP542011	0.0047802	0.0210757	0.226811
rps4	Callicarpa nudiflora PX091360	Avicennia marina PP908999	0.0189673	0.0159256	1.191
rps4	Callicarpa nudiflora PX091360	Pedicularis chinensis OQ596213	0.0209364	0.0130639	1.60261
rps4	Callicarpa nudiflora PX091360	Sesamum indicum PP444661-PP444682	0.0219091	0.0291088	0.752664
rps4	Callicarpa nudiflora PX091360	Strobilanthes sarcorrhiza PQ601285	0.0469553	0.0366761	1.28027
rps4	Callicarpa nudiflora PX091360	Triphysaria versicolor PX150095	0.0204586	0.00501368	4.08056
rps4	Callicarpa nudiflora PX091360	Verbena officinalis PP542011	0.0196707	0.0185299	1.06157
rps4	Elsholtzia blanda PP755340	Avicennia marina PP908999	0.0125288	0.0315878	0.396635
rps4	Elsholtzia blanda PP755340	Callicarpa nudiflora PX091360	0.0157548	0.0267653	0.588627
rps4	Elsholtzia blanda PP755340	Holmskioldia sanguinea	0.00756667	0.0241106	0.313832
rps4	Elsholtzia blanda PP755340	Lavandula angustifolia OR296704	0.00868646	0.00941196	0.922917
rps4	Elsholtzia blanda PP755340	Pedicularis chinensis OQ596213	0.0175644	0.0276392	0.635489
rps4	Elsholtzia blanda PP755340	Salvia officinalis OQ001564-OQ001565	0.00273755	0.0063673	0.429939
rps4	Elsholtzia blanda PP755340	Sesamum indicum PP444661-PP444682	0.0153578	0.0300635	0.510848
rps4	Elsholtzia blanda PP755340	Strobilanthes sarcorrhiza PQ601285	0.0368118	0.0855914	0.430088
rps4	Elsholtzia blanda PP755340	Triphysaria versicolor PX150095	0.0148925	0.022161	0.672013
rps4	Elsholtzia blanda PP755340	Verbena officinalis PP542011	0.0128466	0.0373883	0.343601
rps4	Elsholtzia blanda PP755340	Vitex trifolia OK563725-OK563726	0.00749174	0.0217547	0.344374
rps4	Holmskioldia sanguinea	Avicennia marina PP908999	0.00957884	0.0187259	0.511528
rps4	Holmskioldia sanguinea	Callicarpa nudiflora PX091360	0.0139797	0.00924536	1.51208
rps4	Holmskioldia sanguinea	Pedicularis chinensis OQ596213	0.0149355	0.0192483	0.77594
rps4	Holmskioldia sanguinea	Sesamum indicum PP444661-PP444682	0.0133204	0.0293271	0.4542
rps4	Holmskioldia sanguinea	Strobilanthes sarcorrhiza PQ601285	0.0397253	0.039818	0.997673
rps4	Holmskioldia sanguinea	Triphysaria versicolor PX150095	0.0113701	0.00646068	1.7599
rps4	Holmskioldia sanguinea	Verbena officinalis PP542011	0.0104342	0.0217194	0.480409
rps4	Holmskioldia sanguinea	Vitex trifolia OK563725-OK563726	0.00479907	0.00468169	1.02507
rps4	Lavandula angustifolia OR296704	Avicennia marina PP908999	0.0139721	0.0363251	0.384641
rps4	Lavandula angustifolia OR296704	Callicarpa nudiflora PX091360	0.019606	0.0339043	0.578276
rps4	Lavandula angustifolia OR296704	Holmskioldia sanguinea	0.0100619	0.0317802	0.31661
rps4	Lavandula angustifolia OR296704	Pedicularis chinensis OQ596213	0.0163697	0.0329004	0.497553
rps4	Lavandula angustifolia OR296704	Salvia officinalis OQ001564-OQ001565	0.00631464	0.0128512	0.491366
rps4	Lavandula angustifolia OR296704	Sesamum indicum PP444661-PP444682	0.0170279	0.0352923	0.482481
rps4	Lavandula angustifolia OR296704	Strobilanthes sarcorrhiza PQ601285	0.0373694	0.0965939	0.386872
rps4	Lavandula angustifolia OR296704	Triphysaria versicolor PX150095	0.0167319	0.0305693	0.547341
rps4	Lavandula angustifolia OR296704	Verbena officinalis PP542011	0.0142661	0.0425102	0.335592
rps4	Lavandula angustifolia OR296704	Vitex trifolia OK563725-OK563726	0.00899129	0.0294087	0.305735
rps4	Pedicularis chinensis OQ596213	Triphysaria versicolor PX150095	0.00552821	0.0155986	0.354403
rps4	Pedicularis chinensis OQ596213	Verbena officinalis PP542011	0.00807567	0.0250634	0.322209
rps4	Salvia officinalis OQ001564-OQ001565	Avicennia marina PP908999	0.00963045	0.0259701	0.370828
rps4	Salvia officinalis OQ001564-OQ001565	Callicarpa nudiflora PX091360	0.0151422	0.0287452	0.526775
rps4	Salvia officinalis OQ001564-OQ001565	Holmskioldia sanguinea	0.00782901	0.024451	0.320192
rps4	Salvia officinalis OQ001564-OQ001565	Pedicularis chinensis OQ596213	0.0159041	0.0337218	0.471628
rps4	Salvia officinalis OQ001564-OQ001565	Sesamum indicum PP444661-PP444682	0.0128433	0.0302918	0.423984
rps4	Salvia officinalis OQ001564-OQ001565	Strobilanthes sarcorrhiza PQ601285	0.0342667	0.0881948	0.388534
rps4	Salvia officinalis OQ001564-OQ001565	Triphysaria versicolor PX150095	0.0123645	0.0222566	0.555542
rps4	Salvia officinalis OQ001564-OQ001565	Verbena officinalis PP542011	0.0100068	0.0314341	0.318344
rps4	Salvia officinalis OQ001564-OQ001565	Vitex trifolia OK563725-OK563726	0.00494183	0.0210136	0.235173
rps4	Sesamum indicum PP444661-PP444682	Pedicularis chinensis OQ596213	0.011468	0.0275366	0.416464
rps4	Sesamum indicum PP444661-PP444682	Triphysaria versicolor PX150095	0.00877125	0.021086	0.415974
rps4	Sesamum indicum PP444661-PP444682	Verbena officinalis PP542011	0.00886516	0.0300225	0.295284
rps4	Strobilanthes sarcorrhiza PQ601285	Pedicularis chinensis OQ596213	0.0351894	0.0424962	0.82806
rps4	Strobilanthes sarcorrhiza PQ601285	Sesamum indicum PP444661-PP444682	0.0317626	0.0910515	0.348842
rps4	Strobilanthes sarcorrhiza PQ601285	Triphysaria versicolor PX150095	0.0345673	0.034939	0.989363
rps4	Strobilanthes sarcorrhiza PQ601285	Verbena officinalis PP542011	0.0283807	0.0502088	0.565253
rps4	Triphysaria versicolor PX150095	Verbena officinalis PP542011	0.00758893	0.0170459	0.445206
rps4	Vitex trifolia OK563725-OK563726	Avicennia marina PP908999	0.00678923	0.0140435	0.483442
rps4	Vitex trifolia OK563725-OK563726	Callicarpa nudiflora PX091360	0.0137005	0.00494917	2.76824
rps4	Vitex trifolia OK563725-OK563726	Pedicularis chinensis OQ596213	0.00962939	0.0105452	0.913158
rps4	Vitex trifolia OK563725-OK563726	Sesamum indicum PP444661-PP444682	0.010607	0.024852	0.426806
rps4	Vitex trifolia OK563725-OK563726	Strobilanthes sarcorrhiza PQ601285	0.0334875	0.0304219	1.10077
rps4	Vitex trifolia OK563725-OK563726	Triphysaria versicolor PX150095	0.00906229	NA	NA
rps4	Vitex trifolia OK563725-OK563726	Verbena officinalis PP542011	0.00758972	0.0170295	0.445679

## Sheet: Table S9
Table S9 Nucleotide diversity (Pi) analysis
No.	Region	Pi	Region length
1	atp1	0.02048	1548
2	atp4	0.00934	663
3	atp6	0.03416	1222
4	atp8	0.0233	582
5	atp9	0.06444	225
6	ccmB	0.01986	627
7	ccmFc	0.02295	1362
8	ccmFn	0.02561	1773
9	cob	0.01091	1257
10	cox1	0.00816	1587
11	cox3	0.00917	798
12	mttB	0.0114	991
13	nad1	0.01917	990
14	nad2	0.0092	1467
15	nad3	0.01082	357
16	nad4L	0.00305	303
17	nad5	0.0072	2067
18	nad6	0.00759	618
19	nad7	0.00462	1185
20	nad9	0.0094	573
21	rpl5	0.02174	1362
22	rps3	0.02008	1821
23	rps4	0.01568	1075
24	rps10	0.02164	423
25	rps12	0.00894	378
26	rps13	0.01468	351

## Sheet: Table S10
Table S10 Phylogenetic tree related genes
Chloroplast core gene			Mitochondrial core gene
atpA			atp4
atpB			atp8
atpE			ccmB
atpH			cob
atpI			cox3
ccsA			nad1
cemA			nad2
matK			nad3
ndhC			nad4L
ndhJ			nad6
petA			nad7
petB			nad9
petD			rpl5
petG			rps12
petN
psaA
psaB
psaJ
psbB
psbC
psbD
psbE
psbF
psbH
psbI
psbJ
psbK
psbL
psbM
psbN
psbT
psbZ
rbcL
rpl14
rpl16
rpl20
rpl33
rpl36
rpoB
rpoC1
rpoC2
rps11
rps14
rps18
rps2
rps3
rps4
rps8
ycf4

[truncated: 2 more sheets: Table S11, Table S12]
